# Supplementary material for: Management and survival of patients with cancer of unknown primary discussed by a French national multidisciplinary tumour board: a retrospective analysis
Source: Lancet Reg Health Eur. 2025 Nov 7;60:101524. doi: 10.1016/j.lanepe.2025.101524 (PMC12639886; doi:10.1016/j.lanepe.2025.101524)
Supplement: Supplementary Tables [file mmc2.xlsx]

## Sheet: Table S1
Patient ID	Sex	Age at diagnosis	Personnal history of cancer	Familial history of cancer	Past or active smoker (> 10ppy)	Alcohol use	ECOG Performance Status at diagnosis	ECOG Performance Status at CUP_MTB_1	Localized disease	Number of metastatic sites	Lymph node metastasis	Bone metastasis	Lung metastasis	Liver metastasis	Peritoneal metastasis	Brain metastasis	Other metastatic site	Histology	Molecular analysis before CUP_MTB	TOO suspected before CUP_MTB	TOO suspected before CUP_MTB : detailed	Number of treatment lines received and ongoing	Validation of CUP diagnosis in CUP_MTB_1	Prognosis according to ESMO guidelines	Final diagnosis at CUP_MTB_2	Final diagnosis at CUP_MTB_2 (TOO)	Evidence allowing to provide a final diagnosis	Therapeutic recommendation	Treatment recommended	Treatment recommandation category	Alive at CUP_MTB_2 Presentation	Treatment following CUP_MTB recommendations	If no, why (if known)	1st treatment after CUP_MTB_2 or initiatied just before CUP_MTB_2	Radiological Response (RECIST 1.1 criteria, local evaluation)	Overall survival (OS) from diagnosis (months)	OS from CUP_MTB_1 (months)	OS from CUP_MTB_2 (months)
1	Male	54	No	No	Yes	No	1	2	No	3	Yes	Yes	No	No	No	No	Yes	Undifferentiated carcinoma	Yes	Yes	Lung	1	Yes	unfavourable	No	CUP	NA	Not based on a suspected TOO	Unspecific treatment	Unspecific treatment	Yes	Yes		Chemotherapy	PD	5	4	1
2	Male	60	No	No	Yes	No	1	1	No	2	Yes	No	No	No	Yes	No	No	Adenocarcinoma	Yes	Yes	Colorectal	1	Yes	favourable	Yes	Gastrointestinal	Clinical + Pathological + Molecular	Based on a suspected TOO	Chemotherapy	Tissue-gnostic	Yes	Yes		Chemotherapy + Targeted therapy	RP	13	12	9
3	Female	53	No	Yes	Yes	Yes	1	2	No	3	Yes	No	No	Yes	Yes	No	No	Undifferentiated carcinoma	No	Yes	Pancreas	1	Yes	unfavourable	Yes	Gastrointestinal	Clinical + Pathological + Molecular	Based on a suspected TOO	Chemotherapy	Tissue-gnostic	No	No	Death before CUP_MTB_2	Chemotherapy	PD	5	3
4	Male	57	Yes	No	Yes	Yes	1	1	No	4	Yes	Yes	Yes	No	No	No	Yes	Undifferentiated carcinoma	Yes	Yes	Kidney	0	Yes	favourable	Yes	Kidney	Clinical + Pathological + Molecular	Based on a suspected TOO	Immunotherapy	Tissue-gnostic	No	No	Death before CUP_MTB_2	Chemotherapy	PD	15	13
5	Female	57	No	No	No	No	0	1	No	1	Yes	No	No	No	No	No	No	Adenocarcinoma	Yes	Yes	Breast	4	Yes	unfavourable	No	CUP	NA	Not based on a suspected TOO	Unspecific treatment	Unspecific treatment	Yes	Yes	pas de proposition	Chemotherapy	PD	34	4	2
6	Male	68	No	No	Yes	No	1	1	No	4	Yes	Yes	Yes	No	No	No	Yes	Undifferentiated carcinoma	No	No	CUP	0	Yes	favourable	Yes	Kidney	Clinical + Pathological	Based on a suspected TOO	Immunotherapy	Tissue-gnostic	Yes	Yes		Immunotherapy	PD	8	7	0
7	Female	30	No	No	No	No	0	1	No	1	Yes	No	No	No	No	No	No	Undifferentiated carcinoma	Yes	Yes	Gynecological tract	1	Yes	unfavourable	No	CUP	NA	NA	NA	NA	No	No	Death before CUP_MTB_2	Chemotherapy	PD	4	2
8	Female	68	No	Yes	Yes	No	1	1	No	1	Yes	No	No	No	No	No	No	Undifferentiated carcinoma	Yes	Yes	Sarcoma	1	Yes	unfavourable	Yes	Mesothelioma	Molecular	Based on a suspected TOO	Chemotherapy	Tissue-gnostic	Yes	Yes		Immunotherapy	PD	17	15	8
9	Female	47	No	Yes	No	No	1	1	No	2	No	Yes	No	Yes	No	No	No	Adenocarcinoma	No	Yes	Biliary tract	2	Yes	unfavourable	Yes	Gastrointestinal	Clinical + Pathological + Molecular	Based on a suspected TOO	Targeted therapy	Tissue-gnostic	Yes	No	Stable disease	Chemotherapy	Stable
10	Male	48	No	Yes	Yes	No	1	1	No	3	Yes	Yes	No	No	No	No	Yes	Other	Yes	Yes	Sarcoma	1	Yes	unfavourable	No	CUP	NA	NA	NA	NA	No	No	Death before CUP_MTB_2	Chemotherapy	PD	11	7
11	Male	45	No	No	No	No	0	0	No	3	Yes	No	No	Yes	Yes	No	No	Undifferentiated carcinoma	Yes	Yes	Colorectal	2	Yes	unfavourable	Yes	Sarcoma	Clinical + Molecular	Based on a suspected TOO	Chemotherapy + Radiotherapy	Tissue-gnostic	Yes	Yes		Chemotherapy	Stable
12	Female	67	No	No	Yes	No	2	2	Yes	1	Yes	No	No	No	No	No	No	Undifferentiated carcinoma	No	No	CUP	0	Yes	favourable	Yes	Kidney	Pathological + Molecular	Based on a suspected TOO	Immunotherapy	Tissue-gnostic	Yes	No	Cryotherapy	Radiotherapy	RC
13	Female	36	No	Yes	No	No	1	1	No	3	Yes	No	Yes	No	Yes	No	No	Undifferentiated carcinoma	No	No	CUP	1	Yes	unfavourable	Yes	Gastrointestinal	Pathological + Molecular	Based on a suspected TOO	Targeted therapy	Tissue-gnostic	Yes	No		Chemotherapy	PD	5	4	1
14	Female	29	No	Yes	No	No	1	1	Yes	1	Yes	No	No	No	No	No	No	Undifferentiated carcinoma	Yes	Yes	Sarcoma	1	Yes	unfavourable	Yes	Kidney	Pathological + Molecular	Based on a suspected TOO	Immunotherapy	Tissue-gnostic	Yes	Yes		Chemotherapy	RP
15	Male	68	No	Yes	Yes	Yes	0	1	No	2	Yes	No	No	No	No	No	Yes	Undifferentiated carcinoma	Yes	Yes	Lung	1	Yes	unfavourable	Yes	Lung	Molecular	Based on a suspected TOO	Targeted therapy	Tissue-gnostic	Yes	Yes		Chemotherapy + Immuno	PD	17	12	1
16	Female	32	No	No	No	No	0	2	No	2	No	No	No	Yes	Yes	No	No	Adenocarcinoma	Yes	Yes	Biliary tract	2	Yes	unfavourable	Yes	Gastrointestinal	Pathological + Molecular	Based on a suspected TOO	Chemotherapy	Tissue-gnostic	Yes	Yes		Chemotherapy	PD	19	8	5
17	Female	47	No	No	No	No	1	2	No	2	Yes	Yes	No	No	No	No	No	Adenocarcinoma	Yes	Yes	Colorectal	1	Yes	favourable	NA	NA	NA	NA	NA	NA	No	No	Death before CUP_MTB_2	Chemotherapy	PD	7	4
18	Male	47	No	Yes	Yes	No	0	1	No	3	Yes	No	Yes	No	No	No	Yes	Other	Yes	Yes	Lung	3	Yes	unfavourable	Yes	Lung	Molecular	Based on a suspected TOO	Immunotherapy	Tissue-gnostic	Yes	Yes		Immunotherapy	RC
19	Female	48	Yes	Yes	Yes	No	0	3	No	2	Yes	No	Yes	No	No	No	No	Adenocarcinoma	Yes	No	CUP	5	Yes	unfavourable	No	CUP	NA	NA	NA	NA	No	Death		Death		28	1
20	Male	59	No	No	Yes	No	0	0	Yes	1	No	Yes	No	No	No	No	No	Undifferentiated carcinoma	Yes	No	CUP	0	Yes	unfavourable	No	CUP	NA	Not based on a suspected TOO	Chemotherapy + Immunotherapy	Tissue-agnostic	Yes	Yes		Chemotherapy	PD	18	16	12
21	Female	28	No	Yes	Unknown	Unknown	Unknown	Unknown	No	1	No	No	No	No	No	Yes	No	Undifferentiated carcinoma	Yes	No	CUP	2	Yes	unfavourable	Yes	Sarcoma	Pathological + Molecular	Based on a suspected TOO	Immunotherapy	Tissue-gnostic	Yes	Unknown		Unknown		9	4	3
22	Male	66	No	Yes	Yes	No	0	0	Yes	1	Yes	No	No	No	No	No	No	Adenocarcinoma	Yes	Yes	Breast	3	Yes	favourable	Yes	Breast	Clinical + Pathological + Molecular	Not based on a suspected TOO	Immunotherapy + Targeted therapy	Tissue-agnostic	Yes	Yes		Chemotherapy + Immuno	RP
23	Male	50	No	No	Yes	No	2	2	No	5	No	Yes	Yes	No	Yes	No	Yes	Other	No	No	CUP	0	Yes	unfavourable	Yes	Sarcoma	Molecular	Based on a suspected TOO	Chemotherapy	Tissue-gnostic	Yes	Yes		Chemotherapy	PD	11	10	7
24	Female	56	No	Yes	Yes	No	0	1	No	1	Yes	No	No	No	No	No	No	Undifferentiated carcinoma	No	No	CUP	2	Yes	unfavourable	No	CUP	NA	Not based on a suspected TOO	Unspecific treatment	Unspecific treatment	Yes	No		Chemotherapy	PD	37	25	15
25	Male	58	Yes	Yes	No	No	2	3	No	6	Yes	Yes	Yes	Yes	No	No	Yes	Adenocarcinoma	Yes	Yes	Lung	3	Yes	unfavourable	NA	NA	NA	NA	NA	NA	No	Death		Death		2	1
26	Male	58	No	Yes	Yes	No	0	0	No	5	Yes	No	No	Yes	Yes	No	Yes	Adenocarcinoma	Yes	No	CUP	0	Yes	unfavourable	Yes	Urinary tract	Pathological + Molecular	Based on a suspected TOO	Chemotherapy + Immunotherapy	Tissue-gnostic	Yes	Yes		Immunotherapy	RP
27	Male	73	No	No	No	Yes	1	1	Yes	1	No	Yes	No	No	No	No	No	Adenocarcinoma	No	Yes	Kidney	3	Yes	favourable	Yes	Kidney	Clinical + Pathological	Based on a suspected TOO	Immunotherapy	Tissue-gnostic	Yes	Yes		Targeted therapy	PD	52	26	18
28	Male	52	No	No	Yes	Yes	1	1	No	2	No	No	Yes	Yes	No	No	No	Undifferentiated carcinoma	No	Yes	Biliary tract	1	Yes	unfavourable	Yes	Gastrointestinal	Clinical + Pathological + Molecular	Based on a suspected TOO	Chemotherapy	Tissue-gnostic	Yes	Yes		Chemotherapy	PD	9	8	1
29	Female	48	Yes	No	No	No	1	2	No	4	Yes	Yes	Yes	Yes	No	No	No	Adenocarcinoma	No	No	CUP	1	Yes	unfavourable	NA	NA	NA	NA	NA	NA	No	No	Death before CUP_MTB_2	Chemotherapy	PD	3	1
30	Male	53	No	No	No	No	0	0	No	3	Yes	No	No	Yes	Yes	No	No	Adenocarcinoma	Yes	Yes	Colorectal	5	No	NA	NA	NA	NA	NA	NA	NA	NA	Death		Death
31	Female	37	No	Yes	No	No	1	1	No	3	Yes	No	No	Yes	No	No	Yes	Other	Yes	Yes	Gynecological tract	3	No	NA	NA	NA	NA	NA	NA	NA	NA	Death		Death
32	Female	57	No	No	No	No	2	2	No	2	No	No	No	No	Yes	No	Yes	Adenocarcinoma	Yes	Yes	Gynecological tract	1	Yes	unfavourable	Yes	Gynecological tract	Clinical + Pathological + Molecular	Based on a suspected TOO	Chemotherapy	Tissue-gnostic	Yes	Yes		Chemotherapy	PD	6	3	0
33	Female	43	No	Yes	No	No	0	1	No	2	No	No	No	No	No	No	Yes	Adenocarcinoma	Yes	No	CUP	2	Yes	unfavourable	No	CUP	NA	Not based on a suspected TOO	Unspecific treatment	Unspecific treatment	Yes	Yes		Chemotherapy	PD
34	Female	65	Yes	No	No	No	1	2	No	1	No	No	No	Yes	No	No	No	Undifferentiated carcinoma	Yes	Yes	Kidney	2	Yes	unfavourable	Yes	Gastrointestinal	Pathological + Molecular	Based on a suspected TOO	Immunotherapy	Tissue-gnostic	Yes	Yes		Targeted therapy	RC
35	Male	24	No	No	No	No	1	1	No	3	Yes	Yes	No	Yes	No	No	No	Undifferentiated carcinoma	Yes	Yes	Other	3	Yes	unfavourable	NA	NA	NA	NA	NA	NA	No	No	Death before CUP_MTB_2	Chemotherapy + Immuno	PD	21	11
36	Male	79	Yes	No	Unknown	Unknown	Unknown	Unknown	No	3	Yes	No	Yes	Yes	No	No	No	Squamous cell carcinoma	No	Yes	Kidney	1	Yes	unfavourable	Yes	Urinary tract	Clinical + Pathological + Molecular	Based on a suspected TOO	Chemotherapy + Immunotherapy	Tissue-gnostic	Yes	Yes		Chemotherapy + Immuno	RP
37	Male	73	No	No	Yes	Yes	1	1	No	1	Yes	No	No	No	No	No	No	Squamous cell carcinoma	Yes	No	CUP	1	Yes	unfavourable	Yes	Skin	Clinical + Pathological + Molecular	Based on a suspected TOO	Immunotherapy	Tissue-gnostic	Yes	Yes		Chemotherapy	PD	26	20	15
38	Male	59	No	Yes	Yes	No	0	1	Yes	1	Yes	Yes	No	No	No	No	No	Adenocarcinoma	Yes	Yes	Lung	2	No	NA	NA	NA	NA	NA	NA	NA	NA	Death		Death
39	Female	38	No	Yes	Unknown	Unknown	Unknown	Unknown	Yes	1	No	No	No	No	Yes	No	No	Adenocarcinoma	Yes	Yes	Colorectal	1	Yes	unfavourable	Yes	Urinary tract	Molecular	Not based on a suspected TOO	Unspecific treatment	Unspecific treatment	Yes	Death		Death		42	20	14
40	Male	62	No	No	No	No	2	2	No	3	No	Yes	No	Yes	No	No	Yes	Adenocarcinoma	Yes	No	CUP	5	Yes	unfavourable	Yes	Gastrointestinal	Clinical + Pathological + Molecular	Not based on a suspected TOO	Targeted therapy	Tissue-agnostic	Yes	No		Chemotherapy	PD	27	1	0
41	Female	37	No	Yes	Unknown	Unknown	Unknown	Unknown	No	2	No	No	No	Yes	Yes	No	No	Undifferentiated carcinoma	No	Yes	Kidney	0	Yes	unfavourable	Yes	Mesothelioma	Clinical + Pathological + Molecular	Based on a suspected TOO	Immunotherapy	Tissue-gnostic	Yes	Yes		Chemotherapy	PD	22	21	7
42	Female	74	No	No	Yes	No	3	1	No	1	No	No	No	No	Yes	No	No	Adenocarcinoma	Yes	Yes	Colorectal	1	Yes	favourable	Yes	Gastrointestinal	Clinical + Pathological + Molecular	Based on a suspected TOO	Chemotherapy	Tissue-gnostic	Yes	Yes		Chemotherapy	RP	30	22	12
43	Male	68	No	No	No	Yes	1	1	No	1	No	Yes	No	No	No	No	No	Undifferentiated carcinoma	Yes	No	CUP	2	Yes	unfavourable	No	CUP	NA	NA	NA	NA	No	No	Death before CUP_MTB_2	Immunotherapy	PD	14	4
44	Female	74	No	Yes	Unknown	Unknown	1	1	No	2	No	No	No	Yes	Yes	No	No	Undifferentiated carcinoma	Yes	No	CUP	1	Yes	unfavourable	No	CUP	NA	Not based on a suspected TOO	Unspecific treatment	Unspecific treatment	Yes	Yes		Chemotherapy + Immuno		24	20	14
45	Male	36	No	No	No	No	2	1	No	3	Yes	Yes	No	No	No	No	Yes	Squamous cell carcinoma	Yes	No	CUP	1	Yes	unfavourable	No	CUP	NA	Not based on a suspected TOO	Unspecific treatment	Unspecific treatment	Yes	Yes		Chemotherapy + Immuno	PD	14	9	2
46	Male	60	No	No	Yes	Yes	2	2	No	2	Yes	Yes	No	No	No	No	No	Adenocarcinoma	Yes	No	CUP	2	Yes	unfavourable	Yes	Kidney	Pathological + Molecular	Based on a suspected TOO	Immunotherapy	Tissue-gnostic	Yes	Yes		Chemotherapy + Immuno	PD
47	Female	24	No	Yes	No	No	1	1	No	2	Yes	No	Yes	No	No	No	No	Undifferentiated carcinoma	Yes	No	CUP	5	Yes	unfavourable	No	CUP	NA	Not based on a suspected TOO	Unspecific treatment	Unspecific treatment	Yes	Yes		Chemotherapy	Stable	75	19	16
48	Male	75	No	No	Yes	No	1	2	No	1	No	Yes	No	No	No	No	No	Adenocarcinoma	Yes	No	CUP	2	Yes	unfavourable	No	CUP	NA	Not based on a suspected TOO	Unspecific treatment	Unspecific treatment	Yes	Yes		Chemotherapy	PD	12	9	2
49	Female	82	Yes	Yes	No	No	0	0	No	2	Yes	No	No	No	Yes	No	No	Squamous cell carcinoma	Yes	No	CUP	1	Yes	unfavourable	No	CUP	NA	Not based on a suspected TOO	Unspecific treatment	Unspecific treatment	Yes	Yes		Chemotherapy	PD
50	Female	44	No	Yes	No	No	0	0	Yes	1	No	No	No	No	No	No	Yes	Undifferentiated carcinoma	Yes	Yes	Colorectal	0	No	NA	NA	NA	NA	NA	NA	NA	NA	Death		Death
51	Male	63	No	No	Yes	No	0	0	No	4	Yes	No	Yes	No	No	No	Yes	Adenocarcinoma	Yes	Yes	Lung	0	No	NA	NA	NA	NA	NA	NA	NA	NA	Death		Death
52	Female	71	No	No	Yes	No	1	0	No	2	Yes	No	No	No	Yes	No	No	Squamous cell carcinoma	No	Yes	Gynecological tract	2	Yes	unfavourable	Yes	Gynecological tract	Clinical + Pathological	Based on a suspected TOO	Chemotherapy + Immunotherapy	Tissue-gnostic	Yes	No	Stable disease	Chemotherapy	Stable	36	25	18
53	Female	45	No	Yes	No	No	3	3	No	3	Yes	Yes	No	No	No	Yes	No	Undifferentiated carcinoma	Yes	Yes	Lung	1	Yes	unfavourable	No	CUP	NA	Not based on a suspected TOO	Unspecific treatment	Unspecific treatment	Yes	No		Chemotherapy	PD	7	6	1
54	Female	67	No	No	No	No	0	0	Yes	1	No	No	No	No	No	No	Yes	Adenocarcinoma	Yes	No	CUP	0	Yes	unfavourable	Yes	Lung	Clinical + Pathological + Molecular	Based on a suspected TOO	Chemotherapy + Immunotherapy	Tissue-gnostic	Yes	No	Other treatment	Surgery	RC
55	Female	18	No	Yes	Unknown	Unknown	Unknown	Unknown	No	3	Yes	Yes	No	Yes	No	No	No	Other	No	No	CUP	1	Yes	unfavourable	No	CUP	NA	Not based on a suspected TOO	Unspecific treatment	Unspecific treatment	Yes	Yes		Chemotherapy	Stable	9	7	3
56	Female	35	No	No	Unknown	Unknown	Unknown	Unknown	No	2	Yes	No	Yes	No	No	No	No	Adenocarcinoma	Yes	Yes	Lung	1	No	NA	NA	NA	NA	NA	NA	NA	NA	Death		Death
57	Male	63	No	Yes	Yes	No	1	1	No	4	Yes	Yes	Yes	No	No	No	Yes	Undifferentiated carcinoma	Yes	No	CUP	2	Yes	unfavourable	NA	NA	NA	NA	NA	NA	NA	Death		Death
58	Male	60	No	Yes	Yes	No	0	1	Yes	2	No	Yes	Yes	No	No	No	No	Undifferentiated carcinoma	No	Yes	Lung	1	Yes	unfavourable	Yes	Lung	Clinical + Pathological + Molecular	Based on a suspected TOO	Immunotherapy	Tissue-gnostic	Yes	No		Chemotherapy + Radiotherapy	PD	6	4	0
59	Female	85	No	Yes	Yes	No	2	2	No	1	No	Yes	No	No	No	No	No	Adenocarcinoma	Yes	No	CUP	0	Yes	unfavourable	Yes	Kidney	Clinical + Pathological + Molecular	Based on a suspected TOO	Targeted therapy	Tissue-gnostic	Yes	Yes		Targeted therapy	PD	7	5	1
60	Female	74	No	Yes	No	Yes	0	0	Yes	2	No	No	No	Yes	No	No	Yes	Adenocarcinoma	Yes	No	CUP	0	Yes	unfavourable	Yes	Gastrointestinal	Clinical + Molecular	Based on a suspected TOO	Chemotherapy	Tissue-gnostic	Yes	Yes		Chemotherapy	Stable
61	Male	56	No	No	No	No	1	1	Yes	1	No	Yes	No	No	No	No	No	Squamous cell carcinoma	No	Yes	Gastrointestinal	1	Yes	unfavourable	No	CUP	NA	Not based on a suspected TOO	Unspecific treatment	Unspecific treatment	Yes	Yes		Immunotherapy	PD	9	9	4
62	Male	54	No	Yes	Yes	No	1	1	No	1	Yes	No	No	No	No	No	No	Adenocarcinoma	No	Yes	Kidney	1	Yes	unfavourable	No	CUP	NA	Not based on a suspected TOO	Targeted therapy	Tissue-agnostic	Yes	No		Immuno + Targeted therapy	RP	20	19	13
63	Female	34	No	No	No	No	1	1	No	2	Yes	No	No	No	No	No	Yes	Adenocarcinoma	Yes	Yes	Gastrointestinal	1	Yes	unfavourable	No	CUP	NA	Not based on a suspected TOO	Unspecific treatment	Unspecific treatment	Yes	Yes		Chemotherapy + Immuno	PD	12	11	7
64	Female	37	Yes	Yes	Yes	No	0	0	Yes	1	Yes	No	No	No	No	No	No	Adenocarcinoma	No	Yes	Gynecological tract	0	No	NA	NA	NA	NA	NA	NA	NA	NA	Death		Death
65	Female	28	No	Yes	Yes	Yes	0	0	No	2	No	No	Yes	Yes	No	No	No	Squamous cell carcinoma	Yes	Yes	Gynecological tract	1	Yes	unfavourable	Yes	Gynecological tract	Clinical + Pathological + Molecular	Based on a suspected TOO	Chemotherapy	Tissue-gnostic	Yes	No		Chemotherapy + Targeted therapy	PD	5	2	0
66	Female	67	Yes	Yes	Yes	No	0	1	No	1	Yes	No	No	No	No	No	No	Undifferentiated carcinoma	No	No	CUP	2	Yes	unfavourable	Yes	Lung	Clinical + Pathological + Molecular	Based on a suspected TOO	Immunotherapy + Targeted therapy	Tissue-gnostic	Yes	Yes		Chemotherapy	PD
67	Female	57	No	Yes	Yes	No	1	1	No	2	No	Yes	No	No	No	No	Yes	Adenocarcinoma	Yes	Yes	Kidney	2	Yes	favourable	Yes	Kidney	Clinical + Pathological + Molecular	Based on a suspected TOO	Immunotherapy + Targeted therapy	Tissue-gnostic	Yes	Yes		Immuno + Targeted therapy	Stable
68	Male	63	No	No	Yes	No	1	1	No	2	Yes	No	No	No	No	No	Yes	Undifferentiated carcinoma	No	Yes	Kidney	0	Yes	favourable	Yes	Kidney	Clinical + Pathological + Molecular	Based on a suspected TOO	Immunotherapy + Targeted therapy	Tissue-gnostic	Yes	Yes		Immunotherapy	RP
69	Male	49	No	Yes	Yes	No	0	1	No	2	Yes	No	Yes	No	No	No	No	Adenocarcinoma	Yes	Yes	Biliary tract	1	Yes	unfavourable	No	CUP	NA	Not based on a suspected TOO	Unspecific treatment	Unspecific treatment	Yes	No		Chemotherapy	PD	13	12	4
70	Male	75	Yes	No	No	No	1	1	No	2	Yes	No	Yes	No	No	No	No	Undifferentiated carcinoma	Yes	No	CUP	2	Yes	unfavourable	No	CUP	NA	Not based on a suspected TOO	Unspecific treatment	Unspecific treatment	Yes	Yes		Immunotherapy	Stable
71	Female	33	No	Yes	No	No	3	3	No	4	Yes	No	No	Yes	Yes	No	Yes	Undifferentiated carcinoma	No	Yes	Gastrointestinal	0	No	NA	NA	NA	NA	NA	NA	NA	NA	Death		Death
72	Male	65	No	No	No	No	1	1	No	4	Yes	Yes	No	No	Yes	Yes	No	Squamous cell carcinoma	No	No	CUP	0	Yes	unfavourable	Yes	Urinary tract	Pathological + Molecular	Based on a suspected TOO	Targeted therapy	Tissue-gnostic	Yes	Yes		Chemotherapy + Immuno	RC
73	Female	71	Yes	Yes	No	No	2	2	Yes	1	No	No	No	No	No	No	Yes	Other	Yes	No	CUP	0	Yes	unfavourable	No	CUP	NA	Not based on a suspected TOO	Unspecific treatment	Unspecific treatment	Yes	Yes		Surgery	RC
74	Female	45	No	Yes	No	No	1	3	No	4	Yes	No	Yes	No	Yes	No	Yes	Undifferentiated carcinoma	Yes	Yes	Pancreas	5	Yes	unfavourable	NA	NA	NA	NA	NA	NA	No	No	Death before CUP_MTB_2	Chemotherapy	PD	33	4
75	Female	37	No	No	No	No	1	3	No	1	Yes	No	No	No	No	No	No	Undifferentiated carcinoma	No	Yes	Other	2	Yes	unfavourable	No	CUP	NA	Not based on a suspected TOO	Unspecific treatment	Unspecific treatment	Yes	No		Immunotherapy	PD	13	1
76	Female	81	No	No	No	No	1	1	No	3	Yes	No	Yes	No	No	Yes	Yes	Undifferentiated carcinoma	Yes	Yes	Lung	1	Yes	unfavourable	NA	NA	NA	NA	NA	NA	No	No	Death before CUP_MTB_2	Chemotherapy	Unknown	21	7
77	Female	77	No	No	No	No	2	2	No	1	No	Yes	No	No	No	No	No	Undifferentiated carcinoma	No	Yes	Kidney	0	Yes	favourable	Yes	Kidney	Pathological	Based on a suspected TOO	Immunotherapy + Targeted therapy	Tissue-gnostic	Yes	Yes		Immuno + Targeted therapy	PD	19	16	3
78	Male	55	Yes	Yes	Yes	No	0	0	No	3	Yes	No	Yes	No	No	No	Yes	Adenocarcinoma	Yes	No	CUP	1	Yes	unfavourable	Yes	Head and Neck	Pathological	Based on a suspected TOO	Chemotherapy	Tissue-gnostic	Yes	Yes		Chemotherapy	RP	24	18	12
79	Female	54	No	No	No	No	2	2	No	2	Yes	No	No	No	Yes	No	No	Undifferentiated carcinoma	No	No	CUP	0	Yes	unfavourable	NA	NA	NA	NA	NA	NA	No	Death		Death		2	0
80	Female	44	No	No	No	No	0	0	Yes	1	Yes	No	No	No	No	No	No	Squamous cell carcinoma	Yes	Yes	Breast	0	Yes	favourable	Yes	Breast	Clinical + Pathological + Molecular	Based on a suspected TOO	Chemotherapy + Radiotherapy	Tissue-gnostic	Yes	Yes		Chemotherapy	RC
81	Male	51	No	No	Yes	Yes	2	2	No	3	Yes	No	No	No	No	No	Yes	Undifferentiated carcinoma	No	Yes	Lung	0	Yes	unfavourable	NA	NA	NA	Not based on a suspected TOO	Chemotherapy	NA	No	No	Death before CUP_MTB_2	Chemotherapy	PD	4	3
82	Female	84	No	No	Unknown	Unknown	Unknown	Unknown	No	4	No	No	No	No	No	No	Yes	Undifferentiated carcinoma	Yes	No	CUP	0	Yes	unfavourable	NA	NA	NA	NA	NA	NA	No	Death		Death		3	1
83	Female	64	No	Yes	Unknown	Unknown	Unknown	Unknown	No	2	Yes	Yes	No	No	No	No	No	Adenocarcinoma	No	Yes	Breast	0	Yes	unfavourable	Yes	Breast	Clinical + Pathological + Molecular	Based on a suspected TOO	Hormonothérapie	Tissue-gnostic	Yes	Yes		Targeted therapy	RP
84	Female	66	Yes	No	Yes	No	0	0	No	1	Yes	No	No	No	No	No	No	Adenocarcinoma	Yes	No	CUP	2	Yes	unfavourable	NA	NA	NA	NA	NA	NA	No	Death		Death		15	2
85	Female	69	No	No	No	No	1	1	Yes	2	No	Yes	No	No	No	No	Yes	Other	Yes	Yes	Sarcoma	0	No	NA	NA	NA	NA	NA	NA	NA	NA	Death		Death
86	Female	41	Yes	Yes	No	No	1	1	No	2	No	No	No	No	Yes	No	Yes	Adenocarcinoma	No	Yes	Gastrointestinal	0	No	NA	NA	NA	NA	NA	NA	NA	NA	Death		Death
87	Male	55	Yes	Yes	Yes	Yes	2	2	No	6	Yes	Yes	Yes	Yes	No	Yes	Yes	Undifferentiated carcinoma	Yes	No	CUP	2	Yes	unfavourable	No	CUP	NA	NA	NA	NA	No	No	Death before CUP_MTB_2	Chemotherapy	PD	5	3
88	Male	70	No	No	No	No	2	2	No	5	Yes	No	Yes	Yes	Yes	No	Yes	Squamous cell carcinoma	No	Yes	Gastrointestinal	1	Yes	unfavourable	No	CUP	NA	Not based on a suspected TOO	Unspecific treatment	Unspecific treatment	Yes	No		Chemotherapy	PD	2	1
89	Female	83	Yes	Yes	No	Yes	2	2	No	2	No	No	No	No	Yes	No	Yes	Squamous cell carcinoma	No	Yes	Gynecological tract	1	Yes	unfavourable	Yes	Gynecological tract	Clinical + Pathological + Molecular	Based on a suspected TOO	Chemotherapy	Tissue-gnostic	Yes	Yes		Chemotherapy	PD	9	5	2
90	Male	56	No	No	Yes	No	1	1	Yes	1	No	Yes	No	No	No	No	No	Squamous cell carcinoma	No	Yes	Lung	1	Yes	unfavourable	Yes	Lung	Clinical + Pathological + Molecular	Based on a suspected TOO	Immunotherapy	Tissue-gnostic	Yes	Yes		Targeted therapy	RC
91	Female	42	No	No	No	No	0	1	Yes	1	Yes	No	No	No	No	No	No	Adenocarcinoma	Yes	Yes	Breast	2	Yes	favourable	Yes	Breast	Clinical + Pathological + Molecular	Based on a suspected TOO	Immunotherapy	Tissue-gnostic	Yes	No		Chemotherapy + Immuno	PD	8	4	1
92	Male	45	No	Yes	Yes	No	0	0	Yes	1	Yes	No	No	No	No	No	No	Undifferentiated carcinoma	Yes	Yes	Urinary tract	1	Yes	unfavourable	Yes	Kidney	Clinical + Pathological + Molecular	Based on a suspected TOO	Immunotherapy	Tissue-gnostic	Yes	Yes		Chemotherapy	PD	22	14	4
93	Male	77	Yes	No	Yes	No	0	1	Yes	1	No	Yes	Yes	No	No	No	Yes	Undifferentiated carcinoma	Yes	Yes	Prostate	1	Yes	unfavourable	NA	NA	NA	NA	NA	NA	No	No	Death before CUP_MTB_2	Chemotherapy	PD	6	2
94	Female	73	No	No	Yes	No	Unknown	Unknown	Yes	1	Yes	No	No	No	No	No	No	Undifferentiated carcinoma	No	Yes	Head and Neck	0	Yes	favourable	NA	NA	NA	NA	NA	NA	No	Death		Death		17	12
95	Female	90	Yes	Yes	No	No	2	2	No	2	Yes	No	No	No	No	No	Yes	Squamous cell carcinoma	No	Yes	Skin	0	Yes	unfavourable	Yes	Breast	Clinical + Pathological + Molecular	NA	NA	NA	No	No	Death before CUP_MTB_2	Immunotherapy	Stable	4	3
96	Female	82	No	No	No	No	0	0	Yes	1	No	No	No	No	No	No	Yes	Undifferentiated carcinoma	No	Yes	Breast	0	Yes	unfavourable	Yes	Breast	Pathological	Based on a suspected TOO	Hormonothérapie	Tissue-gnostic	Yes	Yes		Targeted therapy	Stable
97	Female	83	Yes	Yes	No	No	0	0	No	2	Yes	No	No	No	No	No	Yes	Adenocarcinoma	No	Yes	Breast	1	No	NA	NA	NA	NA	NA	NA	NA	NA	Death		Death
98	Male	48	No	No	Yes	No	0	0	No	2	No	Yes	No	No	No	Yes	No	Undifferentiated carcinoma	Yes	Yes	Kidney	3	Yes	favourable	Yes	Kidney	Clinical + Pathological + Molecular	Based on a suspected TOO	Immunotherapy	Tissue-gnostic	Yes	Yes		Immunotherapy	Stable
99	Female	36	No	No	No	No	0	1	Yes	1	Yes	No	No	No	No	No	No	Undifferentiated carcinoma	Yes	Yes	Breast	2	Yes	favourable	Yes	Breast	Clinical + Pathological + Molecular	Based on a suspected TOO	Chemotherapy	Tissue-gnostic	Yes	Yes		Chemotherapy	PD	12	4	2
100	Female	65	Yes	Yes	No	No	Unknown	Unknown	No	0	No	No	No	No	No	No	No	Adenocarcinoma	No	Yes	Urinary tract	0	No	NA	NA	NA	NA	NA	NA	NA	NA	Death		Death
101	Female	76	No	Yes	No	No	2	2	Yes	1	No	No	No	No	Yes	No	No	Adenocarcinoma	Yes	No	CUP	1	Yes	unfavourable	Yes	Gastrointestinal	Clinical + Pathological + Molecular	Based on a suspected TOO	Chemotherapy	Tissue-gnostic	No	No	Death before CUP_MTB_2	Chemotherapy	Unknown	1	0
102	Female	70	Yes	Yes	Yes	No	1	2	Yes	1	No	No	No	Yes	No	No	No	Adenocarcinoma	No	Yes	Breast	1	Yes	unfavourable	No	CUP	NA	NA	NA	NA	No	Death		Death		1	1
103	Male	72	No	No	Yes	Yes	2	1	No	2	Yes	Yes	No	No	No	No	No	Undifferentiated carcinoma	No	No	CUP	1	Yes	unfavourable	Yes	Head and Neck	Clinical + Pathological + Molecular	Based on a suspected TOO	Chemotherapy	Tissue-gnostic	Yes	Yes		Chemotherapy	PD	20	18	13
104	Female	71	Yes	Yes	Yes	No	0	1	No	5	Yes	No	Yes	No	No	Yes	Yes	Adenocarcinoma	Yes	No	CUP	2	Yes	unfavourable	Yes	Breast	Molecular	Based on a suspected TOO	Chemotherapy + Immunotherapy	Tissue-gnostic	Yes	Yes		Chemotherapy + Immuno	PD
105	Female	74	Yes	No	No	No	2	2	No	3	No	Yes	No	Yes	No	No	Yes	Other	No	Yes	Sarcoma	1	Yes	unfavourable	NA	NA	NA	NA	NA	NA	No	No	Death before CUP_MTB_2	Chemotherapy	PD	2	1
106	Male	28	No	No	No	No	0	2	No	2	No	Yes	No	No	No	No	Yes	Adenocarcinoma	Yes	Yes	Lung	0	Yes	unfavourable	Yes	Sarcoma	Pathological + Molecular	Based on a suspected TOO	Immunotherapy + Targeted therapy	Tissue-gnostic	Yes	Yes		Chemotherapy	PD	25	19	14
107	Male	30	Unknown	Unknown	Unknown	Unknown	Unknown	Unknown	No	3	Yes	No	Yes	Yes	No	No	No	Undifferentiated carcinoma	No	Yes	Head and Neck	1	Yes	unfavourable	NA	NA	NA	NA	NA	NA	No	No	Death before CUP_MTB_2	Chemotherapy + Immuno	Stable	25	15
108	Male	41	No	No	Yes	No	2	3	Yes	1	Yes	No	No	No	No	No	No	Adenocarcinoma	Yes	No	CUP	1	Yes	unfavourable	No	CUP	NA	Not based on a suspected TOO	Unspecific treatment	Unspecific treatment	Yes	Yes		Chemotherapy	PD	11	7	5
109	Female	60	No	No	Unknown	Unknown	0	0	Yes	1	Yes	No	No	No	No	No	No	Undifferentiated carcinoma	Yes	Yes	Breast	0	Yes	favourable	Yes	Breast	Clinical + Pathological + Molecular	Based on a suspected TOO	Immunotherapy + Targeted therapy	Tissue-gnostic	Yes	Yes		Chemotherapy + Immuno	RC
110	Female	22	No	Yes	No	No	0	0	Yes	1	No	No	No	Yes	No	No	No	Other	Yes	Yes	Sarcoma	1	Yes	unfavourable	Yes	Other	Clinical + Pathological + Molecular	Based on a suspected TOO	Chemotherapy + Radiotherapy	Tissue-gnostic	Yes	Yes		Chemotherapy	Stable
111	Female	58	No	No	No	No	0	1	No	3	No	No	No	Yes	Yes	No	Yes	Adenocarcinoma	Yes	Yes	Colorectal	1	Yes	favourable	Yes	Gastrointestinal	Clinical + Pathological	Not based on a suspected TOO	Unspecific treatment	Unspecific treatment	Yes	Yes		Chemotherapy	Stable
112	Male	38	No	Yes	Yes	No	0	0	Yes	1	Yes	No	No	No	No	No	No	Undifferentiated carcinoma	No	Yes	Urinary tract	1	Yes	unfavourable	Yes	Head and Neck	Clinical + Pathological + Molecular	Based on a suspected TOO	Chemotherapy + Immunotherapy	Tissue-gnostic	Yes	No	Other treatment	Chemotherapy + Radiotherapy	Stable
113	Female	76	Yes	No	No	No	1	1	Yes	1	No	No	No	No	No	No	Yes	Undifferentiated carcinoma	No	Yes	Sarcoma	1	Yes	unfavourable	NA	NA	NA	NA	NA	NA	No	No	Death before CUP_MTB_2	Chemotherapy	PD	1	0
114	Male	54	No	No	Yes	Yes	1	1	No	2	Yes	No	Yes	No	No	No	No	Adenocarcinoma	No	No	CUP	1	Yes	unfavourable	No	CUP	NA	Not based on a suspected TOO	Unspecific treatment	Unspecific treatment	Yes	Yes		Chemotherapy	PD	5	2	1
115	Female	22	No	No	No	No	3	3	No	5	Yes	Yes	No	Yes	No	Yes	Yes	Adenocarcinoma	No	No	CUP	2	Yes	unfavourable	NA	NA	NA	NA	NA	NA	No	No	Death before CUP_MTB_2	Chemotherapy	PD	0	0
116	Male	54	No	No	Yes	No	0	0	Yes	1	Yes	No	No	No	No	No	No	Undifferentiated carcinoma	Yes	Yes	Lung	2	Yes	unfavourable	No	CUP	NA	Not based on a suspected TOO	Immunotherapy	Tissue-agnostic	Yes	No		Radiotherapy	RC
117	Male	74	Yes	No	No	No	1	1	No	3	Yes	No	Yes	No	No	No	Yes	Undifferentiated carcinoma	Yes	No	CUP	3	Yes	unfavourable	Yes	Urinary tract	Clinical + Pathological + Molecular	Not based on a suspected TOO	Immunotherapy	Tissue-agnostic	Yes	No	Other treatment	Chemotherapy	RC	28	11	6
118	Female	59	No	No	Yes	No	0	0	No	2	Yes	Yes	No	No	No	No	No	Undifferentiated carcinoma	Yes	No	CUP	3	Yes	unfavourable	Yes	Breast	Pathological + Molecular	Not based on a suspected TOO	Targeted therapy	Tissue-agnostic	Yes	No	Other treatment	Chemotherapy	PD
119	Male	66	No	No	Yes	No	1	1	No	5	No	No	Yes	No	No	Yes	Yes	Other	No	Yes	Lung	0	Yes	unfavourable	Yes	Lung	Clinical + Pathological + Molecular	Based on a suspected TOO	Chemotherapy + Immunotherapy	Tissue-gnostic	Yes	Yes		Chemotherapy + Immuno	PD	4	3	1
120	Male	54	Yes	No	Yes	No	3	2	No	5	Yes	Yes	No	Yes	No	No	Yes	Undifferentiated carcinoma	No	Yes	Prostate	1	Yes	unfavourable	No	CUP	NA	Not based on a suspected TOO	Immunotherapy	Tissue-agnostic	Yes	No		Chemotherapy	PD	5	5	1
121	Female	63	No	Yes	Yes	No	0	1	Yes	1	Yes	No	No	No	No	No	No	Other	Yes	No	CUP	1	Yes	unfavourable	No	CUP	NA	Not based on a suspected TOO	Unspecific treatment	Unspecific treatment	Yes	Yes		Chemotherapy	Stable	15	11	7
122	Male	61	No	Yes	Yes	Yes	1	1	Yes	2	No	No	No	No	No	No	Yes	Squamous cell carcinoma	No	No	CUP	0	Yes	unfavourable	Yes	Skin	Pathological + Molecular	Based on a suspected TOO	Immunotherapy	Tissue-gnostic	Yes	Yes		Chemotherapy + Immuno	RC
123	Male	74	No	No	No	No	0	2	No	7	Yes	No	Yes	Yes	No	No	Yes	Undifferentiated carcinoma	Yes	Yes	Pancreas	1	Yes	unfavourable	Yes	Gastrointestinal	Pathological + Molecular	Based on a suspected TOO	Immunotherapy	Tissue-gnostic	Yes	Yes		Chemotherapy	PD	18	18	15
124	Female	62	No	No	No	No	0	1	Yes	3	No	No	No	Yes	Yes	No	Yes	Undifferentiated carcinoma	Yes	Yes	Biliary tract	0	Yes	unfavourable	Yes	Breast	Pathological + Molecular	Based on a suspected TOO	Chemotherapy + Immunotherapy	Tissue-gnostic	Yes	Yes		Chemotherapy	PD	13	11	8
125	Female	73	Yes	Yes	No	No	1	1	No	3	No	No	Yes	Yes	Yes	No	No	Other	No	Yes	Gynecological tract	0	No	NA	NA	NA	NA	NA	NA	NA	NA	Death		Death
126	Male	45	No	Yes	Yes	No	0	0	No	1	Yes	Yes	No	No	No	No	Yes	Adenocarcinoma	Yes	Yes	Lung	0	Yes	unfavourable	NA	NA	NA	NA	NA	NA	No	Death		Death		3	2
127	Female	51	No	Yes	Yes	No	0	0	Yes	1	No	No	No	No	No	Yes	No	Adenocarcinoma	Yes	No	CUP	2	Yes	unfavourable	Yes	Other	Clinical + Molecular	Based on a suspected TOO	Radiotherapy	Tissue-gnostic	Yes	Yes		Radiotherapy
128	Female	65	No	Yes	Yes	Yes	1	1	No	3	Yes	No	No	No	Yes	No	Yes	Other	Yes	No	CUP	0	No	NA	NA	NA	NA	NA	NA	NA	NA	Death		Death
129	Male	65	No	No	Yes	Yes	2	3	No	3	Yes	No	Yes	No	No	No	Yes	Undifferentiated carcinoma	Yes	Yes	Lung	1	Yes	unfavourable	Yes	Lung	Clinical + Pathological + Molecular	Based on a suspected TOO	Chemotherapy + Immunotherapy	Tissue-gnostic	Yes	Yes		Chemotherapy + Immuno	Stable
130	Female	43	Yes	Yes	No	No	1	1	Yes	1	No	No	Yes	No	No	No	No	Other	Yes	No	CUP	1	Yes	unfavourable	Yes	Gastrointestinal	Clinical + Pathological + Molecular	Based on a suspected TOO	Chemotherapy	Tissue-gnostic	Yes	No	Other treatment	Chemotherapy	Stable
131	Male	48	No	No	No	No	0	0	No	2	No	Yes	No	Yes	No	No	No	Adenocarcinoma	No	Yes	Biliary tract	1	Yes	unfavourable	Yes	Gastrointestinal	Clinical + Pathological + Molecular	Based on a suspected TOO	Targeted therapy	Tissue-gnostic	Yes	No	Patient refusal	Chemotherapy	PD	14	12	8
132	Male	61	No	No	Yes	Yes	1	1	No	1	Yes	No	No	No	No	No	No	Undifferentiated carcinoma	No	No	CUP	3	Yes	unfavourable	Yes	Breast	Clinical + Pathological + Molecular	Based on a suspected TOO	Targeted therapy	Tissue-gnostic	Yes	No		Chemotherapy	PD	32	9	0
133	Female	49	No	Yes	Yes	No	1	1	No	3	No	Yes	No	No	No	No	Yes	Undifferentiated carcinoma	Yes	Yes	Lung	0	Yes	unfavourable	NA	NA	NA	Based on a suspected TOO	Targeted therapy	Tissue-gnostic	No	No	Death before CUP_MTB_2	Targeted therapy	PD	4	4
134	Male	40	No	Yes	No	No	1	1	No	4	Yes	Yes	Yes	Yes	No	No	No	Undifferentiated carcinoma	Yes	Yes	Lung	0	Yes	unfavourable	Yes	Gastrointestinal	Clinical + Pathological + Molecular	Based on a suspected TOO	Chemotherapy + Immunotherapy	Tissue-gnostic	Yes	Yes		Chemotherapy	PD	10	9	6
135	Female	84	No	Yes	No	Yes	0	1	No	2	Yes	No	No	Yes	No	No	No	Undifferentiated carcinoma	No	No	CUP	1	Yes	unfavourable	Yes	Gastrointestinal	Clinical + Pathological + Molecular	Based on a suspected TOO	Immunotherapy	Tissue-gnostic	Yes	Yes		Chemotherapy	PD	16	8	2
136	Male	76	No	Yes	No	No	2	2	No	6	Yes	Yes	Yes	Yes	Yes	No	Yes	Adenocarcinoma	Yes	Yes	Colorectal	0	Yes	favourable	NA	NA	NA	Not based on a suspected TOO	Chemotherapy	NA	No	No	Death before CUP_MTB_2	Unknown	Unknown	8	8
137	Male	77	No	No	Yes	Yes	1	1	No	4	Yes	Yes	Yes	No	No	No	Yes	Undifferentiated carcinoma	No	Yes	Colorectal	0	Yes	unfavourable	Yes	Breast	Clinical + Pathological + Molecular	Based on a suspected TOO	Chemotherapy	Tissue-gnostic	Yes	Yes		Chemotherapy	PD	5	5	0
138	Female	54	No	Yes	No	No	0	1	No	3	Yes	No	Yes	Yes	No	No	No	Adenocarcinoma	Yes	No	CUP	5	Yes	unfavourable	Yes	Gynecological tract	Pathological + Molecular	Based on a suspected TOO	Targeted therapy	Tissue-gnostic	Yes	Yes		Targeted therapy	Stable	51	13	8
139	Female	62	No	Yes	Yes	No	1	1	No	2	No	No	Yes	No	No	No	Yes	Adenocarcinoma	Yes	Yes	Lung	1	Yes	unfavourable	Yes	Lung	Clinical + Pathological + Molecular	Based on a suspected TOO	Chemotherapy + Immunotherapy	Tissue-gnostic	Yes	Unknown		Chemotherapy	Stable
140	Male	60	No	Yes	Yes	Yes	0	0	No	2	Yes	No	No	Yes	No	No	No	Adenocarcinoma	Yes	No	CUP	0	Yes	unfavourable	Yes	Gastrointestinal	Clinical + Pathological + Molecular	Based on a suspected TOO	Chemotherapy	Tissue-gnostic	Yes	Yes		Immunotherapy	PD	6	5	2
141	Female	68	Yes	No	No	No	0	0	Yes	1	No	Yes	No	No	No	No	No	Adenocarcinoma	No	No	CUP	0	Yes	unfavourable	No	CUP	NA	Not based on a suspected TOO	Unspecific treatment	Unspecific treatment	Yes	Unknown		Unknown
142	Male	68	Yes	Yes	Yes	No	0	1	Yes	1	No	Yes	No	No	No	No	No	Adenocarcinoma	Yes	No	CUP	3	Yes	unfavourable	Yes	Breast	Pathological	Based on a suspected TOO	Chemotherapy	Tissue-gnostic	Yes	Yes		Chemotherapy	Stable
143	Female	46	No	Yes	Yes	No	0	1	No	3	Yes	No	Yes	Yes	No	No	No	Adenocarcinoma	No	No	CUP	1	Yes	unfavourable	No	CUP	NA	Not based on a suspected TOO	Unspecific treatment	Unspecific treatment	Yes	Yes		Chemotherapy	Stable	9	8	5
144	Male	53	No	Yes	Yes	Yes	1	0	No	2	Yes	Yes	No	No	No	No	No	Undifferentiated carcinoma	Yes	No	CUP	2	Yes	unfavourable	NA	NA	NA	NA	NA	NA	No	No	Death before CUP_MTB_2	Targeted therapy	PD	18	5
145	Male	46	No	No	Yes	No	2	2	No	3	Yes	No	No	Yes	Yes	No	No	Adenocarcinoma	Yes	No	CUP	1	Yes	unfavourable	NA	NA	NA	NA	NA	NA	No	No	Death before CUP_MTB_2	Chemotherapy	PD	3	2
146	Female	72	Yes	No	No	No	0	0	No	2	No	No	Yes	No	No	Yes	No	Adenocarcinoma	Yes	Yes	Lung	1	Yes	unfavourable	No	CUP	NA	NA	NA	NA	No	No	Death before CUP_MTB_2	Chemotherapy + Targeted therapy	RP	4	1
147	Female	74	Yes	Yes	No	No	1	1	No	2	Yes	No	No	Yes	No	No	No	Adenocarcinoma	Yes	No	CUP	1	Yes	unfavourable	NA	NA	NA	Based on a suspected TOO	Chemotherapy	Tissue-gnostic	Loss of sight	Unknown
148	Male	67	Yes	No	Yes	Yes	1	1	Yes	1	Yes	No	No	No	No	No	No	Adenocarcinoma	No	No	CUP	0	Yes	unfavourable	No	CUP	NA	Not based on a suspected TOO	Unspecific treatment	Unspecific treatment	Yes	Yes		Chemotherapy	PD
149	Female	52	No	No	Unknown	Unknown	1	1	Yes	2	No	No	No	No	Yes	No	Yes	Adenocarcinoma	No	No	CUP	1	Yes	unfavourable	No	CUP	NA	Not based on a suspected TOO	Unspecific treatment	Unspecific treatment	Yes	Yes		Chemotherapy + Immuno	RP	11	10	7
150	Male	57	No	No	Yes	No	1	1	No	2	Yes	No	No	No	No	Yes	No	Adenocarcinoma	No	No	CUP	1	Yes	unfavourable	No	CUP	NA	Not based on a suspected TOO	Unspecific treatment	Unspecific treatment	Yes	Yes		Chemotherapy	PD	11	6	3
151	Female	64	No	Yes	No	No	0	1	No	2	Yes	No	Yes	No	No	No	No	Adenocarcinoma	Yes	No	CUP	2	Yes	unfavourable	Yes	Kidney	Clinical + Molecular	Based on a suspected TOO	Immunotherapy + Targeted therapy	Tissue-gnostic	Yes	Yes		Immunotherapy	Stable
152	Male	70	No	No	No	No	1	1	No	2	No	Yes	No	No	No	No	Yes	Adenocarcinoma	Yes	No	CUP	1	Yes	unfavourable	Yes	Gastrointestinal	Pathological + Molecular	Based on a suspected TOO	Chemotherapy + Immunotherapy	Tissue-gnostic	Yes	Yes		Chemotherapy	Stable	13	11	7
153	Female	78	Yes	No	No	Yes	1	1	No	2	No	No	Yes	Yes	No	No	No	Undifferentiated carcinoma	Yes	Yes	Colorectal	1	Yes	favourable	Yes	Gastrointestinal	Clinical + Pathological + Molecular	Based on a suspected TOO	Chemotherapy + Immunotherapy	Tissue-gnostic	No	Yes		Chemotherapy	PD	19	8
154	Female	80	Yes	Yes	No	No	0	0	Yes	2	No	Yes	Yes	No	No	No	No	Undifferentiated carcinoma	Yes	No	CUP	0	Yes	unfavourable	Yes	Lung	Clinical + Pathological + Molecular	Based on a suspected TOO	Immunotherapy	Tissue-gnostic	Yes	Yes		Immunotherapy	Stable
155	Female	67	No	No	Yes	Yes	2	2	No	2	Yes	Yes	No	No	No	No	No	Adenocarcinoma	Yes	Yes	Lung	0	Yes	unfavourable	No	CUP	NA	Not based on a suspected TOO	Unspecific treatment	Unspecific treatment	Yes	Yes		Chemotherapy + Immuno	RP	9	7	5
156	Female	63	Yes	No	Yes	No	2	2	No	2	Yes	Yes	No	No	No	No	No	Adenocarcinoma	No	No	CUP	1	Yes	unfavourable	NA	NA	NA	NA	NA	NA	No	No	Death before CUP_MTB_2	Chemotherapy	PD	8	2
157	Male	79	Yes	Yes	Yes	No	1	1	Yes	1	No	No	No	No	Yes	No	No	Adenocarcinoma	Yes	Yes	Biliary tract	0	Yes	unfavourable	Yes	Gastrointestinal	Pathological + Molecular	Based on a suspected TOO	Chemotherapy	Tissue-gnostic	Yes	Yes		Chemotherapy	PD	12	11	8
159	Male	62	No	Yes	Yes	Yes	3	3	No	3	No	Yes	Yes	Yes	No	No	No	Adenocarcinoma	Yes	No	CUP	1	Yes	unfavourable	Yes	Lung	Clinical + Pathological + Molecular	Based on a suspected TOO	Immunotherapy	Tissue-gnostic	No	No	Death before CUP_MTB_2	Chemotherapy	PD	1	0
160	Female	75	Yes	No	No	No	0	0	No	3	No	No	No	Yes	No	No	No	Adenocarcinoma	No	No	CUP	0	Yes	unfavourable	Yes	Other	Molecular	Based on a suspected TOO	Targeted therapy	Tissue-gnostic	Yes	No	Other treatment	Chemotherapy + Immuno	RC
161	Female	55	No	No	Yes	No	0	1	No	4	Yes	Yes	No	Yes	Yes	No	No	Undifferentiated carcinoma	No	Yes	Colorectal	1	Yes	favourable	NA	NA	NA	NA	NA	NA	No	No	Death before CUP_MTB_2	Chemotherapy	Stable	4	3
162	Female	39	Yes	Yes	Yes	No	0	0	No	4	Yes	Yes	Yes	No	No	No	Yes	Adenocarcinoma	No	Yes	Breast	2	Yes	unfavourable	Yes	Breast	Clinical + Pathological + Molecular	Based on a suspected TOO	Chemotherapy + Immunotherapy	Tissue-gnostic	Yes	Yes		Chemotherapy	PD
163	Female	67	No	No	No	No	0	0	Yes	1	No	No	Yes	No	No	No	No	Undifferentiated carcinoma	Yes	Yes	Breast	1	Yes	unfavourable	Yes	Lung	Clinical + Pathological + Molecular	Based on a suspected TOO	Targeted therapy	Tissue-gnostic	Yes	No	Other treatment	Chemotherapy + Immuno	Stable
164	Male	78	Yes	No	No	No	0	1	Yes	1	Yes	No	No	No	No	No	No	Undifferentiated carcinoma	Yes	No	CUP	3	Yes	unfavourable	Yes	Skin	Pathological + Molecular	Based on a suspected TOO	Immunotherapy	Tissue-gnostic	No	Yes		Immunotherapy	PD	21	11
165	Male	36	No	No	No	No	0	0	No	2	Yes	No	Yes	No	No	No	No	Adenocarcinoma	Yes	Yes	Lung	0	Yes	unfavourable	No	CUP	NA	Not based on a suspected TOO	Unspecific treatment	Unspecific treatment	Yes	Yes		Chemotherapy + Immuno	RC	12	11	8
166	Female	56	No	Yes	No	No	Unknown	1	No	4	Yes	No	Yes	Yes	No	No	Yes	Undifferentiated carcinoma	Yes	Yes	Lung	1	Yes	unfavourable	No	CUP	NA	Not based on a suspected TOO	Chemotherapy + Immunotherapy	Tissue-agnostic	No	No	Death before CUP_MTB_2	Chemotherapy + Immuno	Stable	7	3
167	Female	87	Yes	Yes	Unknown	Unknown	0	2	Yes	1	No	No	No	Yes	No	No	No	Undifferentiated carcinoma	No	No	CUP	0	Yes	unfavourable	No	CUP	NA	Not based on a suspected TOO	Unspecific treatment	Unspecific treatment	Yes	Yes		Radiotherapy	RC
168	Female	57	No	No	No	No	1	1	Yes	1	No	No	No	No	No	Yes	No	Adenocarcinoma	Yes	Yes	Breast	0	Yes	unfavourable	No	CUP	NA	Not based on a suspected TOO	Unspecific treatment	Unspecific treatment	Yes	Yes		Radiotherapy	RP	17	15	13
169	Male	42	No	Yes	No	No	0	0	Yes	1	No	No	No	Yes	No	No	No	Undifferentiated carcinoma	Yes	Yes	Biliary tract	1	Yes	unfavourable	Yes	Sarcoma	Clinical + Pathological + Molecular	Based on a suspected TOO	Chemotherapy	Tissue-gnostic	Yes	Yes		Chemotherapy
170	Male	56	No	Yes	Yes	Yes	0	1	No	3	Yes	Yes	No	Yes	No	No	No	Squamous cell carcinoma	Yes	Yes	Head and Neck	1	Yes	unfavourable	NA	NA	NA	Based on a suspected TOO	Chemotherapy + Immunotherapy	Tissue-gnostic	No	No	Death before CUP_MTB_2	Chemotherapy	RP	2	1
171	Male	68	No	Yes	Yes	Yes	2	2	No	5	Yes	Yes	Yes	No	No	No	Yes	Undifferentiated carcinoma	No	No	CUP	0	Yes	unfavourable	Yes	Kidney	Clinical + Pathological + Molecular	Based on a suspected TOO	Immunotherapy	Tissue-gnostic	Yes	Yes		Immunotherapy	RP	9	9	5
172	Male	74	No	No	Yes	Yes	0	0	No	2	Yes	Yes	No	No	No	No	No	Squamous cell carcinoma	No	Yes	Head and Neck	0	Yes	favourable	Yes	Head and Neck	Clinical + Pathological + Molecular	Not based on a suspected TOO	Immunotherapy	Tissue-agnostic	Yes	Yes		Immunotherapy	RP	7	5	4
173	Female	67	No	No	No	Yes	0	2	No	2	No	No	No	Yes	Yes	No	No	Adenocarcinoma	Yes	Yes	Biliary tract	2	Yes	unfavourable	Yes	Gastrointestinal	Clinical + Pathological + Molecular	Not based on a suspected TOO	Targeted therapy	Tissue-agnostic	Yes	No		Chemotherapy	Stable	14	8	3
174	Female	54	No	Yes	Yes	Yes	1	1	No	3	Yes	Yes	Yes	No	No	No	No	Adenocarcinoma	Yes	No	CUP	2	Yes	unfavourable	No	CUP	NA	Not based on a suspected TOO	Unspecific treatment	Unspecific treatment	Yes	Yes		Chemotherapy + Immuno	RP
175	Female	47	Yes	Yes	Yes	No	2	1	No	3	Yes	No	Yes	Yes	No	No	No	Undifferentiated carcinoma	Yes	Yes	Gynecological tract	1	Yes	unfavourable	NA	NA	NA	Based on a suspected TOO	Chemotherapy	Tissue-gnostic	No	No	Death before CUP_MTB_2	Chemotherapy		10	7
176	Male	51	No	No	Yes	No	0	0	Yes	1	Yes	No	No	No	No	No	No	Undifferentiated carcinoma	Yes	Yes	Biliary tract	0	Yes	unfavourable	No	CUP	NA	Not based on a suspected TOO	Unspecific treatment	Unspecific treatment	Yes	Yes		Immunotherapy	RP
177	Female	44	Yes	No	Yes	No	1	1	Yes	1	No	Yes	No	No	No	No	No	Adenocarcinoma	Yes	No	CUP	0	Yes	unfavourable	No	CUP	NA	Not based on a suspected TOO	Unspecific treatment	Unspecific treatment	Yes	Unknown		Unknown
178	Male	54	Yes	Yes	No	No	0	0	No	2	Yes	No	No	No	No	No	Yes	Adenocarcinoma	Yes	Yes	Kidney	3	Yes	favourable	Yes	Kidney	Clinical + Pathological	Based on a suspected TOO	Targeted therapy	Tissue-gnostic	Yes	No	Other treatment	Immunotherapy	RP
179	Male	52	No	No	Yes	No	0	0	Yes	1	No	Yes	No	No	No	No	No	Undifferentiated carcinoma	No	Yes	Urinary tract	0	No	NA	NA	NA	NA	NA	NA	NA	NA	Death		Death
180	Female	72	No	Yes	Yes	No	1	2	Yes	1	No	No	Yes	No	No	No	Yes	Undifferentiated carcinoma	Yes	No	CUP	0	No	NA	NA	NA	NA	NA	NA	NA	NA	Death		Death
181	Female	67	Yes	Yes	Yes	No	2	1	No	4	No	No	No	No	Yes	Yes	Yes	Other	Yes	No	CUP	3	Yes	unfavourable	No	CUP	NA	Not based on a suspected TOO	Unspecific treatment	Unspecific treatment	Yes	Yes		Chemotherapy	PD	12	5	0
182	Female	68	No	No	No	No	2	0	No	3	Yes	No	No	Yes	No	No	Yes	Adenocarcinoma	Yes	Yes	Gastrointestinal	1	Yes	unfavourable	NA	NA	NA	NA	NA	NA	NA	Death		Death
183	Male	60	No	Yes	Yes	No	1	2	Yes	1	Yes	No	No	No	No	No	No	Undifferentiated carcinoma	Yes	Yes	Kidney	2	Yes	favourable	Yes	Kidney	Clinical + Pathological + Molecular	Based on a suspected TOO	Immunotherapy	Tissue-gnostic	Yes	Yes		Immunotherapy
184	Female	55	Yes	No	Yes	No	1	1	Yes	1	No	No	No	No	Yes	No	No	Undifferentiated carcinoma	No	Yes	Gynecological tract	1	No	NA	NA	NA	NA	NA	NA	NA	NA	Death		Death
185	Female	63	No	No	Yes	No	3	2	No	4	Yes	Yes	Yes	No	No	No	Yes	Adenocarcinoma	No	No	CUP	1	Yes	unfavourable	Yes	Lung	Clinical + Pathological + Molecular	NA	NA	NA	No	No	Death before CUP_MTB_2	Chemotherapy + Immuno	PD	3	2
186	Female	42	No	No	No	No	0	0	No	2	Yes	No	Yes	No	No	No	No	Adenocarcinoma	Yes	Yes	Lung	1	Yes	unfavourable	Yes	Lung	Clinical + Pathological + Molecular	Based on a suspected TOO	Chemotherapy + Immunotherapy	Tissue-gnostic	Yes	Yes		Chemotherapy + Immuno	PD	6	4	2
187	Male	70	No	No	No	No	2	2	No	4	Yes	No	Yes	Yes	No	No	Yes	Undifferentiated carcinoma	No	Yes	Colorectal	0	Yes	favourable	NA	NA	NA	NA	NA	NA	No	No	Death before CUP_MTB_2	Chemotherapy + Immuno	PD	1	0
188	Male	51	No	No	Yes	Yes	0	1	No	3	No	Yes	No	No	No	No	Yes	Undifferentiated carcinoma	Yes	No	CUP	2	Yes	unfavourable	Yes	Lung	Clinical + Pathological + Molecular	Based on a suspected TOO	Immunotherapy	Tissue-gnostic	Yes	Yes		Chemotherapy + Immuno	PD
189	Female	45	No	Yes	No	No	0	0	Yes	2	Yes	No	No	No	No	No	No	Undifferentiated carcinoma	Yes	Yes	Gynecological tract	4	No	NA	NA	NA	NA	NA	NA	NA	NA	Death		Death
190	Female	21	No	No	No	No	1	1	No	3	Yes	No	Yes	No	No	No	Yes	Adenocarcinoma	Yes	Yes	Gastrointestinal	0	Yes	unfavourable	NA	NA	NA	Based on a suspected TOO	Chemotherapy	Tissue-gnostic	No	No	Death before CUP_MTB_2	Chemotherapy	RP	9	8
191	Female	60	No	No	Yes	No	1	1	No	2	No	Yes	No	Yes	No	No	No	Undifferentiated carcinoma	No	No	CUP	1	Yes	unfavourable	NA	NA	NA	NA	NA	NA	NA	No		Chemotherapy	RP
192	Female	33	No	Yes	No	No	1	1	No	4	Yes	No	Yes	Yes	Yes	No	No	Undifferentiated carcinoma	Yes	No	CUP	1	Yes	unfavourable	No	CUP	NA	Not based on a suspected TOO	Chemotherapy + Targeted therapy	Tissue-agnostic	Yes	Yes		Chemotherapy	Stable	16	14	10
193	Female	63	No	No	Yes	No	1	0	Yes	1	No	No	No	No	No	Yes	No	Adenocarcinoma	Yes	Yes	Pancreas	0	Yes	unfavourable	NA	NA	NA	NA	NA	NA	No	Death		Death		2	1
194	Female	28	No	No	No	No	0	0	Yes	1	No	No	No	No	Yes	No	No	Adenocarcinoma	Yes	No	CUP	5	Yes	unfavourable	NA	NA	NA	NA	NA	NA	NA	Death		Death
195	Male	57	Yes	Yes	No	No	1	3	No	2	Yes	Yes	No	No	No	No	No	Adenocarcinoma	Yes	No	CUP	1	Yes	unfavourable	NA	NA	NA	NA	NA	NA	No	Death		Death		15	3
196	Male	68	No	No	No	No	0	0	No	1	Yes	No	No	No	No	No	No	Squamous cell carcinoma	No	Yes	Skin	0	Yes	unfavourable	Yes	Breast	Clinical + Pathological + Molecular	Based on a suspected TOO	Immunotherapy + Targeted therapy	Tissue-gnostic	Yes	Unknown		Unknown
197	Male	78	Yes	No	No	No	2	2	No	1	No	Yes	No	No	No	No	No	Undifferentiated carcinoma	No	No	CUP	1	Yes	unfavourable	Yes	Kidney	Clinical + Pathological	Based on a suspected TOO	Immunotherapy + Targeted therapy	Tissue-gnostic	No	Death		Death		6	3
198	Female	72	No	Yes	No	No	0	0	Yes	1	Yes	No	No	No	No	No	No	Adenocarcinoma	Yes	No	CUP	0	Yes	unfavourable	Yes	Gynecological tract	Clinical + Pathological + Molecular	Not based on a suspected TOO	Targeted therapy	Tissue-agnostic	Yes	No		Unknown
199	Male	49	Yes	No	No	No	0	0	No	2	Yes	No	Yes	No	No	No	No	Squamous cell carcinoma	Yes	No	CUP	4	Yes	unfavourable	Yes	Skin	Pathological + Molecular	Based on a suspected TOO	Targeted therapy	Tissue-gnostic	Yes	Unknown		Unknown
200	Male	84	Yes	No	Unknown	Unknown	0	3	No	5	Yes	Yes	No	Yes	No	Yes	Yes	Adenocarcinoma	Yes	No	CUP	1	No	NA	NA	NA	NA	NA	NA	NA	NA	Death		Death
201	Female	67	No	Yes	No	No	0	1	No	3	Yes	Yes	No	No	No	No	Yes	Undifferentiated carcinoma	No	No	CUP	2	Yes	unfavourable	Yes	Lung	Clinical + Pathological + Molecular	Based on a suspected TOO	Chemotherapy	Tissue-gnostic	No	Death		Death		13	5
202	Male	74	Yes	No	No	No	2	3	No	2	Yes	No	No	No	Yes	No	No	Undifferentiated carcinoma	No	No	CUP	1	Yes	unfavourable	Yes	Gastrointestinal	Clinical + Pathological + Molecular	Not based on a suspected TOO	Immunotherapy + Targeted therapy	Tissue-agnostic	Yes	No		Chemotherapy
203	Female	62	No	No	No	No	1	1	No	3	Yes	No	Yes	No	Yes	No	No	Other	Yes	Yes	Colorectal	0	Yes	favourable	NA	NA	NA	NA	NA	NA	No	No	Death before CUP_MTB_2	Chemotherapy	Stable	9	7
204	Female	70	No	Yes	No	No	0	1	No	3	Yes	No	No	No	Yes	No	Yes	Adenocarcinoma	Yes	No	CUP	1	Yes	unfavourable	Yes	Gastrointestinal	Clinical + Pathological	Based on a suspected TOO	Chemotherapy + Targeted therapy	Tissue-gnostic	Yes	Yes		Chemotherapy + Targeted therapy	RP
205	Female	38	No	No	No	No	0	0	Yes	1	No	No	No	No	No	No	Yes	Squamous cell carcinoma	Yes	Yes	Skin	0	No	NA	NA	NA	NA	NA	NA	NA	NA	Death		Death
206	Male	67	No	No	Yes	No	Unknown	Unknown	No	4	Yes	Yes	No	Yes	No	No	Yes	Undifferentiated carcinoma	Yes	Yes	Breast	1	Yes	unfavourable	NA	NA	NA	Not based on a suspected TOO	Chemotherapy + Immunotherapy	Tissue-agnostic	Loss of sight	Yes		Immunotherapy	RC
207	Male	68	No	No	Yes	Yes	2	2	No	3	Yes	No	No	No	No	Yes	Yes	Other	No	Yes	Lung	0	Yes	unfavourable	No	CUP	NA	Not based on a suspected TOO	Chemotherapy	NA	No	Yes		Chemotherapy	PD	3	3
208	Male	78	No	Yes	No	No	0	0	No	2	Yes	Yes	No	No	No	No	No	Other	No	Yes	Lung	2	Yes	unfavourable	Yes	Sarcoma	Pathological + Molecular	Based on a suspected TOO	Chemotherapy	Tissue-gnostic	Yes	Yes		Chemotherapy	Stable
209	Male	75	No	No	No	Yes	0	0	No	2	Yes	No	Yes	No	No	No	No	Undifferentiated carcinoma	No	No	CUP	0	Yes	unfavourable	Yes	Other	Clinical + Pathological + Molecular	Based on a suspected TOO	Targeted therapy	Tissue-gnostic	Yes	Yes	Other treatment	Chemotherapy	PD
210	Male	45	No	Yes	No	No	0	0	No	3	Yes	Yes	No	Yes	No	No	No	Adenocarcinoma	Yes	No	CUP	2	Yes	unfavourable	NA	NA	NA	NA	NA	NA	No	Death		Death		17	8
211	Male	54	No	No	No	No	2	1	No	1	No	Yes	No	No	No	No	No	Undifferentiated carcinoma	No	No	CUP	0	Yes	unfavourable	Yes	Gastrointestinal	Clinical + Pathological + Molecular	Based on a suspected TOO	Chemotherapy	Tissue-gnostic	Yes	Unknown		Unknown
212	Female	78	No	No	No	No	0	0	Yes	1	Yes	No	No	No	No	No	No	Squamous cell carcinoma	No	Yes	Gynecological tract	0	Yes	unfavourable	Yes	Gynecological tract	Clinical + Pathological + Molecular	Based on a suspected TOO	Chemotherapy + Immunotherapy	Tissue-gnostic	Yes	Yes		Chemotherapy + Immuno	Stable
215	Female	56	Yes	Yes	No	No	0	0	Yes	0	No	No	No	No	No	No	No	Undifferentiated carcinoma	No	Yes	Breast	1	No	NA	NA	NA	NA	NA	NA	NA	NA	NA
216	Female	70	No	Yes	No	No	0	0	Yes	1	No	No	No	No	Yes	No	No	Undifferentiated carcinoma	Yes	Yes	Gastrointestinal	1	Yes	unfavourable	No	CUP	NA	Not based on a suspected TOO	Unspecific treatment	Unspecific treatment	Yes	Yes		Chemotherapy + Immuno	RP
217	Male	51	No	Yes	Yes	No	2	1	No	2	Yes	Yes	No	No	No	No	No	Adenocarcinoma	Yes	No	CUP	2	Yes	unfavourable	Yes	Breast	Clinical + Pathological	Not based on a suspected TOO	Targeted therapy	Tissue-agnostic	Yes	No		Hormonotherapie	RP
218	Female	56	No	No	No	No	2	2	No	2	No	No	No	Yes	Yes	No	No	Undifferentiated carcinoma	No	No	CUP	1	Yes	unfavourable	NA	NA	NA	NA	NA	NA	No	No	Death before CUP_MTB_2	Chemotherapy	PD	4	1
219	Female	69	No	No	No	No	1	0	No	2	No	No	Yes	Yes	No	No	No	Adenocarcinoma	Yes	Yes	Biliary tract	1	No	NA	NA	NA	NA	NA	NA	NA	NA	NA
221	Female	60	No	No	No	No	Unknown	Unknown	No	2	No	Yes	Yes	No	No	No	No	Undifferentiated carcinoma	No	No	CUP	1	Yes	unfavourable	Yes	Sarcoma	Clinical + Pathological	Based on a suspected TOO	Chemotherapy	Tissue-gnostic	No	Yes		Chemotherapy	PD	14	10
222	Female	60	Yes	No	Unknown	Unknown	Unknown	Unknown	Yes	1	No	No	No	No	No	No	Yes	Undifferentiated carcinoma	Yes	No	CUP	0	No	NA	NA	NA	NA	NA	NA	NA	NA	NA
223	Male	61	No	No	Yes	Yes	2	0	No	4	Yes	Yes	Yes	No	No	No	Yes	Adenocarcinoma	No	No	CUP	1	Yes	unfavourable	Yes	Lung	Clinical + Pathological + Molecular	Based on a suspected TOO	Chemotherapy + Immunotherapy	Tissue-gnostic	Yes	No	Other treatment	Chemotherapy	RP
224	Female	58	No	Yes	No	No	0	0	Yes	1	Yes	No	No	No	No	No	No	Undifferentiated carcinoma	No	No	CUP	0	Yes	unfavourable	No	CUP	NA	Not based on a suspected TOO	Unspecific treatment	Unspecific treatment	Yes	Yes		Radiotherapy	RC
226	Female	78	No	No	No	No	1	1	Yes	1	No	No	No	No	Yes	No	No	Adenocarcinoma	No	Yes	Gynecological tract	0	Yes	unfavourable	NA	NA	NA	Not based on a suspected TOO	Chemotherapy	NA	No	No	Death before CUP_MTB_2	Chemotherapy	Not applicable	2	1
227	Male	70	No	No	Yes	No	2	1	No	3	Yes	No	Yes	No	No	No	Yes	Undifferentiated carcinoma	Yes	No	CUP	1	Yes	unfavourable	Yes	Lung	Clinical + Pathological + Molecular	Based on a suspected TOO	Chemotherapy + Immunotherapy	Tissue-gnostic	Yes	No	Other treatment	Chemotherapy	RP	11	8	5
228	Male	54	No	No	No	No	1	2	No	4	No	Yes	Yes	No	Yes	No	Yes	Adenocarcinoma	Yes	Yes	Gastrointestinal	1	Yes	unfavourable	NA	NA	NA	NA	NA	NA	No	No	Death before CUP_MTB_2	Chemotherapy	Stable	6	6
229	Male	70	Yes	No	No	No	1	1	No	2	Yes	Yes	No	No	No	No	No	Undifferentiated carcinoma	No	No	CUP	1	Yes	unfavourable	Yes	Kidney	Clinical + Pathological + Molecular	Based on a suspected TOO	Chemotherapy + Targeted therapy	Tissue-gnostic	Yes	Yes		Chemotherapy + Immuno	RP
231	Male	54	No	No	Yes	Unknown	2	1	No	2	Yes	No	No	No	Yes	No	No	Squamous cell carcinoma	No	No	CUP	1	Yes	unfavourable	No	CUP	NA	NA	NA	NA	No	Death		Death		19	10
233	Female	62	No	No	Yes	No	0	0	Yes	1	No	No	No	No	Yes	No	No	Undifferentiated carcinoma	Yes	Yes	Colorectal	1	Yes	unfavourable	NA	NA	NA	NA	NA	NA	NA	NA
234	Male	71	Yes	Yes	Yes	Yes	0	0	Yes	1	Yes	No	No	No	No	No	No	Undifferentiated carcinoma	No	No	CUP	0	Yes	unfavourable	Yes	Lung	Clinical + Pathological + Molecular	Based on a suspected TOO	Chemotherapy + Immunotherapy	Tissue-gnostic	Yes	Unknown		Unknown
235	Female	48	No	No	No	No	0	0	Yes	1	Yes	No	No	No	No	No	No	Undifferentiated carcinoma	Yes	Yes	Gynecological tract	0	Yes	unfavourable	NA	NA	NA	Based on a suspected TOO	Chemotherapy	Tissue-gnostic	Loss of sight	Unknown
236	Male	62	No	No	Yes	Yes	1	1	No	4	Yes	No	Yes	Yes	Yes	No	No	Undifferentiated carcinoma	Yes	Yes	Urinary tract	1	Yes	unfavourable	No	CUP	NA	Not based on a suspected TOO	Immunotherapy	Tissue-agnostic	No	No	Death before CUP_MTB_2	Chemotherapy	PD	7	3
237	Male	47	No	No	No	No	1	1	No	2	Yes	No	No	No	Yes	No	No	Undifferentiated carcinoma	Yes	Yes	Other	1	Yes	unfavourable	Yes	Other	Clinical + Pathological + Molecular	Based on a suspected TOO	Chemotherapy	Tissue-gnostic	Yes	Yes		Chemotherapy	RC
238	Male	65	No	No	Yes	No	0	0	Yes	1	Yes	No	No	No	No	No	No	Undifferentiated carcinoma	Yes	Yes	Breast	0	Yes	favourable	NA	NA	NA	NA	NA	NA	NA	NA
239	Male	75	No	No	No	No	1	1	No	2	No	Yes	Yes	No	No	No	No	Adenocarcinoma	Yes	Yes	Biliary tract	1	Yes	unfavourable	NA	NA	NA	NA	NA	NA	NA	NA
240	Female	74	Yes	No	Unknown	Unknown	Unknown	Unknown	Yes	1	Yes	No	No	No	No	No	No	Adenocarcinoma	Yes	No	CUP	2	Yes	unfavourable	NA	NA	NA	NA	NA	NA	No	Death		Death		29	2
241	Male	81	Yes	No	Yes	Unknown	1	1	Yes	1	No	Yes	No	No	No	No	No	Undifferentiated carcinoma	Yes	No	CUP	0	Yes	unfavourable	No	CUP	NA	Not based on a suspected TOO	Unspecific treatment	Unspecific treatment	Yes	Yes		Chemotherapy + Immuno	RP
242	Female	53	No	No	No	No	0	0	Yes	1	No	No	No	No	No	No	Yes	Adenocarcinoma	Yes	Yes	Gastrointestinal	0	Yes	unfavourable	Yes	Gastrointestinal	Clinical + Pathological	Based on a suspected TOO	Chemotherapy	Tissue-gnostic	Yes	Yes		Chemotherapy	RC
243	Male	65	No	No	No	No	0	0	No	1	Yes	No	No	No	No	No	No	Adenocarcinoma	No	No	CUP	2	Yes	unfavourable	Yes	Breast	Clinical + Pathological + Molecular	Based on a suspected TOO	Surgery	Tissue-gnostic	Yes	Unknown		Unknown
244	Male	78	No	No	Yes	No	2	2	No	4	Yes	Yes	No	No	No	No	Yes	Adenocarcinoma	No	No	CUP	1	Yes	unfavourable	Yes	Breast	Clinical + Pathological + Molecular	Based on a suspected TOO	Chemotherapy + Targeted therapy	Tissue-gnostic	Yes	Yes		Chemotherapy	PD	7	2	0
245	Female	60	No	No	No	No	0	0	No	2	Yes	Yes	No	No	No	No	No	Adenocarcinoma	No	No	CUP	0	Yes	unfavourable	Yes	Breast	Clinical + Pathological + Molecular	Based on a suspected TOO	Chemotherapy + Targeted therapy	Tissue-gnostic	Yes	Unknown		Radiotherapy	RC
246	Female	62	Yes	Unknown	Yes	Yes	0	0	Yes	1	Yes	No	No	No	No	No	No	Squamous cell carcinoma	No	Yes	Skin	4	Yes	unfavourable	NA	NA	NA	NA	NA	NA	NA	NA
247	Male	60	Yes	No	No	No	0	0	No	2	Yes	No	Yes	No	No	No	No	Squamous cell carcinoma	Yes	No	CUP	2	Yes	unfavourable	Yes	Lung	Clinical + Pathological + Molecular	Based on a suspected TOO	Chemotherapy + Immunotherapy	Tissue-gnostic	Yes	Unknown		Unknown
248	Male	74	Yes	No	No	No	0	1	Yes	1	Yes	No	No	No	No	No	No	Squamous cell carcinoma	Yes	No	CUP	0	Yes	unfavourable	Yes	Skin	Clinical + Pathological + Molecular	Not based on a suspected TOO	Immunotherapy	Tissue-agnostic	Yes	Yes		Immunotherapy	RP
249	Male	60	Yes	No	Yes	Yes	2	2	Yes	1	No	Yes	No	No	No	No	No	Undifferentiated carcinoma	Yes	No	CUP	0	Yes	unfavourable	No	CUP	NA	Not based on a suspected TOO	Unspecific treatment	Unspecific treatment	Yes	Unknown		Unknown
250	Male	63	Yes	Yes	Yes	Unknown	Unknown	Unknown	Yes	1	No	No	No	No	No	No	Yes	Other	Yes	Yes	Sarcoma	1	No	NA	NA	NA	NA	NA	NA	NA	NA	NA
251	Male	73	No	Yes	Yes	No	1	1	No	2	No	No	Yes	No	No	No	Yes	Other	Yes	No	CUP	1	Yes	unfavourable	NA	NA	NA	NA	NA	NA	No	Death		Death		6	5
252	Male	64	No	No	Yes	Yes	1	1	No	1	Yes	No	No	No	No	No	No	Undifferentiated carcinoma	No	No	CUP	1	Yes	unfavourable	Yes	Skin	Clinical + Molecular	Based on a suspected TOO	Immunotherapy	Tissue-gnostic	Yes	Unknown		Chemotherapy + Immuno
253	Male	56	No	No	Yes	No	2	2	No	2	No	No	Yes	Yes	No	No	No	Other	No	Yes	Biliary tract	1	Yes	unfavourable	NA	NA	NA	NA	NA	NA	NA	NA
254	Male	68	Yes	No	No	No	0	0	Yes	1	No	No	No	No	No	No	Yes	Other	Yes	Yes	Sarcoma	1	Yes	unfavourable	NA	NA	NA	Not based on a suspected TOO	Chemotherapy	Tissue-agnostic	Loss of sight	Unknown
255	Female	63	No	No	No	No	2	0	No	2	No	No	No	No	Yes	No	Yes	Adenocarcinoma	Yes	Yes	Gynecological tract	2	No	NA	NA	NA	NA	NA	NA	NA	NA	NA
256	Male	59	Yes	No	No	No	0	1	Yes	1	No	No	No	No	No	No	Yes	Adenocarcinoma	Yes	No	CUP	3	Yes	unfavourable	NA	NA	NA	NA	NA	NA	NA	NA
257	Female	75	No	No	Yes	No	0	0	No	3	Yes	No	No	No	Yes	No	Yes	Adenocarcinoma	Yes	No	CUP	5	No	NA	NA	NA	NA	NA	NA	NA	NA	NA
258	Male	64	No	No	Yes	Yes	1	1	Yes	1	No	No	No	Yes	No	No	No	Other	No	Yes	Gastrointestinal	0	Yes	unfavourable	NA	NA	NA	NA	NA	NA	NA	NA
259	Male	58	No	Yes	Yes	No	2	2	No	7	Yes	Yes	No	Yes	No	Yes	Yes	Adenocarcinoma	Yes	Yes	Lung	2	Yes	unfavourable	NA	NA	NA	NA	NA	NA	No	Death		Death		13	9
260	Male	77	No	No	Yes	No	0	0	No	2	No	No	No	No	No	Yes	Yes	Undifferentiated carcinoma	Yes	No	CUP	2	Yes	unfavourable	Yes	Urinary tract	Clinical + Pathological + Molecular	Not based on a suspected TOO	Targeted therapy	Tissue-agnostic	Yes	No	General condition deterioration	Chemotherapy + Immuno	Stable	12	9	6
261	Female	43	No	No	No	No	2	2	Yes	1	No	No	No	No	Yes	No	No	Adenocarcinoma	Yes	No	CUP	1	No	NA	NA	NA	NA	NA	NA	NA	NA	NA
262	Female	46	No	No	No	No	2	1	No	4	Yes	No	Yes	Yes	No	No	Yes	Undifferentiated carcinoma	Yes	No	CUP	3	No	NA	NA	NA	NA	NA	NA	NA	NA	NA
263	Female	70	Yes	Yes	No	No	1	1	No	2	No	Yes	Yes	No	No	No	No	Other	Yes	No	CUP	0	Yes	unfavourable	NA	NA	NA	Not based on a suspected TOO	Chemotherapy	NA	No	Death		Death		19	1
264	Male	55	Yes	Yes	Yes	No	0	0	No	1	No	Yes	No	No	No	No	No	Other	Yes	Yes	Kidney	1	No	NA	NA	NA	NA	NA	NA	NA	NA	NA
265	Female	58	No	No	No	No	2	2	No	1	No	Yes	No	No	No	No	No	Squamous cell carcinoma	No	No	CUP	0	Yes	unfavourable	NA	NA	NA	Not based on a suspected TOO	Chemotherapy	NA	No	Death		Death		1	0
266	Female	62	No	Yes	No	No	1	1	No	4	Yes	Yes	Yes	No	Yes	No	No	Adenocarcinoma	Yes	Yes	Gastrointestinal	0	Yes	unfavourable	No	CUP	NA	Not based on a suspected TOO	Unspecific treatment	Unspecific treatment	Yes	Yes		Chemotherapy		4	3	1
267	Female	77	No	Yes	Yes	Yes	0	1	No	2	Yes	No	No	No	Yes	No	No	Adenocarcinoma	Yes	Yes	Gynecological tract	1	Yes	unfavourable	Yes	Gastrointestinal	Clinical + Pathological + Molecular	Based on a suspected TOO	Chemotherapy + Immunotherapy	Tissue-gnostic	Yes	Yes		Chemotherapy	Stable
268	Male	62	No	Yes	Yes	Yes	0	2	No	3	Yes	Yes	No	No	Yes	No	No	Undifferentiated carcinoma	Yes	Yes	Pancreas	3	Yes	unfavourable	NA	NA	NA	NA	NA	NA	No	Death		Death		11	2
269	Female	76	Yes	No	No	No	4	2	Yes	1	Yes	No	No	No	No	No	No	Squamous cell carcinoma	No	No	CUP	1	Yes	unfavourable	Yes	Skin	Clinical + Pathological + Molecular	Not based on a suspected TOO	Targeted therapy	Tissue-agnostic	Yes	Unknown		Unknown
270	Female	55	No	Yes	Yes	No	0	0	No	1	Yes	No	No	No	No	No	No	Undifferentiated carcinoma	Yes	Yes	Gynecological tract	0	Yes	unfavourable	NA	NA	NA	NA	NA	NA	NA	NA
271	Female	87	No	No	No	No	1	1	No	4	No	Yes	Yes	No	Yes	No	Yes	Adenocarcinoma	No	Yes	Lung	0	Yes	unfavourable	Yes	Lung	Clinical + Pathological + Molecular	Based on a suspected TOO	Targeted therapy	Tissue-gnostic	No	Yes		Targeted therapy	PD	3	1
272	Male	59	Unknown	Unknown	Unknown	Unknown	Unknown	Not applicable	Yes	1	No	No	No	Yes	No	No	No	Adenocarcinoma	Yes	Yes	Biliary tract	2	No	NA	NA	NA	NA	NA	NA	NA	NA	NA
273	Male	36	No	No	No	No	0	1	No	2	No	No	No	Yes	Yes	No	No	Undifferentiated carcinoma	Yes	Yes	Urinary tract	1	Yes	unfavourable	No	CUP	NA	Not based on a suspected TOO	Targeted therapy	Tissue-agnostic	Yes	No		Chemotherapy + Immuno	Stable	9	7	1
274	Male	61	No	No	No	No	1	1	No	2	Yes	Yes	No	No	No	No	No	Undifferentiated carcinoma	No	No	CUP	1	Yes	unfavourable	Yes	Kidney	Clinical + Pathological + Molecular	Based on a suspected TOO	Immunotherapy + Targeted therapy	Tissue-gnostic	Yes	Yes		Immuno + Targeted therapy	RP
275	Male	82	No	Yes	Yes	Yes	2	2	No	3	Yes	Yes	No	No	No	No	Yes	Squamous cell carcinoma	No	Yes	Head and Neck	1	No	NA	NA	NA	NA	NA	NA	NA	NA	NA
276	Female	76	Yes	Yes	No	No	0	2	Yes	1	No	No	No	No	No	No	Yes	Other	Yes	Yes	Skin	1	Yes	unfavourable	Yes	Breast	Clinical + Pathological + Molecular	Not based on a suspected TOO	Unspecific treatment	Unspecific treatment	Yes	Yes		Chemotherapy	Not applicable
277	Female	59	No	No	No	No	2	2	No	3	Yes	No	Yes	Yes	No	No	No	Adenocarcinoma	No	No	CUP	1	Yes	unfavourable	NA	NA	NA	NA	NA	NA	No	Death		Death		3	2
278	Male	68	Yes	No	No	No	1	1	No	1	No	Yes	No	No	No	No	No	Squamous cell carcinoma	No	No	CUP	1	Yes	unfavourable	NA	NA	NA	Not based on a suspected TOO	Chemotherapy + Immunotherapy	Tissue-agnostic	Loss of sight	Unknown
279	Male	61	No	Yes	Yes	No	2	2	No	2	Yes	No	No	No	No	No	Yes	Undifferentiated carcinoma	No	Yes	Lung	1	Yes	unfavourable	Yes	Other	Clinical + Pathological + Molecular	Based on a suspected TOO	Chemotherapy + Immunotherapy	Tissue-gnostic	Yes	Yes		Chemotherapy + Immuno	RP
280	Male	81	No	Yes	Yes	No	2	1	No	2	No	Yes	No	No	No	No	Yes	Undifferentiated carcinoma	Yes	No	CUP	2	Yes	unfavourable	Yes	Lung	Clinical + Pathological + Molecular	Based on a suspected TOO	Targeted therapy	Tissue-gnostic	Yes	Unknown		Unknown
281	Male	70	No	No	Yes	No	2	1	No	1	No	Yes	No	No	No	No	No	Undifferentiated carcinoma	No	No	CUP	1	Yes	unfavourable	NA	NA	NA	Based on a suspected TOO	Immunotherapy + Targeted therapy	Tissue-gnostic	No	Death		Death		9	6
282	Female	53	No	No	Yes	No	1	1	No	4	Yes	Yes	No	Yes	Yes	No	No	Adenocarcinoma	No	No	CUP	0	Yes	unfavourable	No	CUP	NA	Not based on a suspected TOO	Chemotherapy	NA	No	Yes		Chemotherapy	PD	2	2
283	Female	66	Yes	Yes	Yes	No	1	1	Yes	1	No	No	No	No	Yes	No	No	Adenocarcinoma	Yes	Yes	Biliary tract	1	Yes	unfavourable	Yes	Gastrointestinal	Clinical + Pathological	Based on a suspected TOO	Chemotherapy	Tissue-gnostic	Yes	Yes		Chemotherapy	RP
284	Male	67	Yes	Yes	No	No	1	1	No	4	No	No	Yes	No	No	Yes	Yes	Adenocarcinoma	Yes	Yes	Gastrointestinal	1	Yes	unfavourable	Yes	Gastrointestinal	Clinical + Pathological + Molecular	Based on a suspected TOO	Chemotherapy + Targeted therapy	Tissue-gnostic	Yes	No	Other treatment	Chemotherapy

## Sheet: Table S2
	Additional exams following CUP_MTB_1			Recommended	Realized	Realized/Recommended
	Pathological exams
		Complementary IHC		147	92	0.62585
		Centralized pathological review		4	4	1
	Molecular exams
		WES/WGS on frozen material		226	104	0.460177
		WES/WGS on FFPE material		6	4	0.666667
		Targeted DNA sequencing		85	57	0.670588
		Total RNASeq on frozen material		232	109	0.469828
		Total RNASeq on FFPE material		2	2	1
		Targeted RNA sequencing		82	25	0.304878
	Others
		Radiological exams		20	8	0.4
		Endoscopic exams		22	9	0.409091
		New biopsy for WES+WGS+RNAseq		129	42	0.325581

## Sheet: Table S3
Patient ID	Gene name (HGNC)	Variant type	HGVSp	OncoKB Therapeutic Level of Evidence 1, 2, 3A, 3B	TMB status patient	MSI status
3	KRAS	Missense variant	p.(Gln61Lys)	No	Low	MSS
3	RNF43	Truncating variant	p.(Leu359Phefs*84)	No	Low	MSS
3	TP53	Truncating variant	p.(Arg306*)	No	Low	MSS
4	NF2	Truncating variant	p.(Ala416Glyfs*23)	No	NA	NA
5	TP53	Missense variant	p.(Arg175His)	No	Low	MSS
5	KRAS	Missense variant	p.(Gly12Ala)	Yes	Low	MSS
5	TP53	Missense variant	p.(Ser241Phe)	No	Low	MSS
5	NF2	Truncating variant	p.(Glu541*)	No	Low	MSS
5	ATRX	Splice variant	p.?	No	Low	MSS
5	MTAP	Homozygous deletion		Yes	Low	MSS
5	CDKN2B	Homozygous deletion		No	Low	MSS
5	CDKN2A	Homozygous deletion		No	Low	MSS
5	CCNE1	Focal amplification		Yes	Low	MSS
7	KRAS	Missense variant	p.(Gly12Val)	Yes	Low	MSS
7	STK11	Homozygous deletion		No	Low	MSS
8	LATS2	Truncating variant	p.(Leu658*)	No	Low	MSS
8	NF2	Truncating variant	p.(Gln324*)	No	Low	MSS
8	MTAP	Homozygous deletion		Yes	Low	MSS
8	CDKN2A/B	Homozygous deletion		No	Low	MSS
9	BAP1	Truncating variant	p.(Trp202Glyfs*29)	No	Low	MSS
9	FGFR2	Fusion		Yes	Low	MSS
10	EWSR1::?	Fusion		No	NA	NA
11	EWSR1::WT1	Fusion		No	NA	NA
12	TP53BP1	Truncating variant	p.(Pro1294Leufs*73)	No	NA	NA
12	NF2	Truncating variant	p.(Ile280Asnfs*2)	No	NA	NA
12	TP53BP1	Missense variant	p.(Val1292Phe)	No	NA	NA
12	SETD2	Truncating variant	p.(Gln2283*)	No	NA	NA
12	CDKN2A	Homozygous deletion		No	NA	NA
13	BRAF	Missense variant	p.(Val600Glu)	Yes	NA	NA
14	SMARCB1	Fusion		Yes	NA	NA
15	KRAS	Missense variant	p.(Gly12Cys)	Yes	Low	MSS
15	PIK3CA	Missense variant	p.(Asn345Lys)	Yes	Low	MSS
15	APC	Truncating variant	p.(Ser1362*)	No	Low	MSS
15	TP53	Missense variant	p.(Lys132Asn)	No	Low	MSS
15	FAT4	Truncating variant	p.(Gln772*)	No	Low	MSS
15	STK11	Truncating variant	p.(Glu165*)	No	Low	MSS
15	CDK6	Focal amplification		No	Low	MSS
16	RHOA	Missense variant	p.(Gly17Glu)	No	Low	MSS
16	TP53	Missense variant	p.(Arg248Gln)	No	Low	MSS
18	JARID2	Truncating variant	p.(Lys69*)	No	High	MSS
18	TP53	Missense variant	p.(Val157Phe)	No	High	MSS
18	BCL11B	Truncating variant	p.(Glu251*)	No	High	MSS
18	HNF1A	Truncating variant	p.(Gln520*)	No	High	MSS
18	FAT3	Splice variant	p.?	No	High	MSS
18	PTPRD	Homozygous deletion		No	High	MSS
18	LRP1B	Homozygous deletion		No	High	MSS
18	CCND1	Focal amplification		No	High	MSS
18	BIRC3	Focal amplification		No	High	MSS
18	BIRC2	Focal amplification		No	High	MSS
19	KRAS	Missense variant	p.(Gly12Val)	Yes	NA	NA
19	TP53	Missense variant	p.(Glu271Val)	No	NA	NA
20	NF2	Truncating variant	p.(Glu317Serfs*14)	No	Low	MSS
20	NF2	Missense variant	p.(Leu316Tyr)	No	Low	MSS
20	NF2	Truncating variant	p.(Leu316Tyrfs*16)	No	Low	MSS
23	PIK3CA	Missense variant	p.(His1047Arg)	Yes	Low	MSS
23	FUS::DDTI3	Fusion		No	Low	MSS
26	KRAS	Missense variant	p.(Gly12Cys)	Yes	NA	NA
26	TERT	Promoter nucleotide variant		No	NA	NA
26	SMARCB1	Truncating variant	p.(Gly344Alafs*13)	Yes	NA	NA
26	TP53	Missense variant	p.(Cys141Tyr)	No	NA	NA
26	NF2	Homozygous deletion		No	NA	NA
27	BRAF	Missense variant	p.(Val600Glu)	Yes	Low	MSS
28	BAP1	Homozygous deletion		No	Low	MSS
28	MDM2	Fusion		No	Low	MSS
32	ARID1A	Missense variant	p.(Glu193*)	No	NA	NA
32	TP53	Truncating variant	p.(His179Glnfs*68)	No	NA	NA
33	KRAS	Missense variant	p.(Gly12Asp)	Yes	NA	NA
34	BAP1	Splice variant	p.?	No	Low	MSS
36	EZH2	Truncating variant	p.(Leu580Argfs*5)	No	Low	MSS
36	EP300	Missense variant	p.(Pro1502Leu)	No	Low	MSS
36	TP53	Truncating variant	p.(Arg210*)	No	Low	MSS
36	TERT	Focal amplification		No	Low	MSS
36	MYCL	Focal amplification		No	Low	MSS
36	KRAS	Focal amplification		No	Low	MSS
36	CCNE1	Focal amplification		Yes	Low	MSS
36	BCL3/CBLC	Focal amplification		No	Low	MSS
36	BRD4::ILVBL	Fusion		No	Low	MSS
37	ADAMTS14	Truncating variant	p.(Cys909*)	No	Low	MSS
37	EXO1	Truncating variant	p.(Ser14*)	No	Low	MSS
37	MID2	Truncating variant	p.(Lys202*)	No	Low	MSS
37	MLLT10	Truncating variant	p.(Gln1051*)	No	Low	MSS
37	UTP20	Truncating variant	p.(Glu833*)	No	Low	MSS
37	TP53	Missense variant	p.(Arg248Trp)	No	Low	MSS
37	KMD6	Homozygous deletion		No	Low	MSS
37	CDKN2B	Homozygous deletion		No	Low	MSS
37	CDKN2A	Homozygous deletion		No	Low	MSS
37	CCND1	Focal amplification		No	Low	MSS
37	BRAF	Focal amplification		No	Low	MSS
39	KRAS	Missense variant	p.(Gly12Asp)	Yes	Low	MSS
39	TP53	Missense variant	p.(Arg282Trp)	No	Low	MSS
39	TRRAP	Focal amplification		No	Low	MSS
39	KMT2C	Homozygous deletion		No	Low	MSS
39	CNTNAP2	Homozygous deletion		No	Low	MSS
39	CDKN2B	Homozygous deletion		No	Low	MSS
39	CDKN2A	Homozygous deletion		No	Low	MSS
40	FGFR2	Missense variant	p.(Ser252Trp)	Yes	NA	NA
41	VHL	Truncating variant	p.(Arg69_Gly93del)	No	Low	NA
41	NF2	Splice variant	p.?	No	Low	NA
42	NRAS	Missense variant	p.(Gly61Arg)	Yes	Low	MSS
43	PTPN11	Missense variant	p.(Asn308Ser)	No	Low	MSS
43	TERT	Promoter nucleotide variant		No	Low	MSS
43	NF2	Truncating variant	p.(Lys322Argfs*19)	No	Low	MSS
43	FBXW7	Missense variant	p.(Arg465Gly)	Yes	Low	MSS
43	NTRK1	Gain		No	Low	MSS
43	FGFR4	Gain		No	Low	MSS
43	CDKN2A	Homozygous deletion		No	Low	MSS
44	PBRM1	Truncating variant	p.(Leu886Serfs*14)	No	Low	MSS
45	TET2	Truncating variant	p.(Arg43Serfs*29)	No	Low	MSS
45	ZFHX3	Truncating variant	p.(Ser3677Glyfs*51)	No	Low	MSS
45	TP53	Truncating variant	p.(Arg342*)	No	Low	MSS
45	SMARCB1	Homozygous deletion		Yes	Low	MSS
46	NF2	Truncating variant	p.(Glu112*)	No	Low	MSS
46	SETD2	Truncating variant	p.(Ser858Valfs*34)	No	Low	MSS
46	TP53	Missense variant	p.(Asp281His)	No	Low	MSS
46	STAT3	Focal amplification		No	Low	MSS
46	ERBB2	Focal amplification		Yes	Low	MSS
46	EGFR	Focal amplification		Yes	Low	MSS
48	KRAS	Missense variant	p.(Gly12Val)	Yes	Low	MSS
48	LRP1B	Truncating variant	p.(Arg2553*)	No	Low	MSS
48	CIC	Homozygous deletion		No	Low	MSS
49	KRAS	Missense variant	p.(Gly13Cys)	No	Low	MSS
49	MTOR	Missense variant	p.(Gln2223His)	No	Low	MSS
49	PIK3CA	Missense variant	p.(Met1043Val)	Yes	Low	MSS
49	TP53	Missense variant	p.(Pro151Ser)	No	Low	MSS
49	KEAP1	Truncating variant	p.(Tyr345*)	No	Low	MSS
54	PDGFRA	Fusion		No	NA	NA
55	KMT2C	Truncating variant	p.(Pro3459Thrfs*3)	No	Low	MSS
55	RB1	Truncating variant	p.(Ala734Glyfs*16)	No	Low	MSS
58	KRAS	Missense variant	p.(Gly13Cys)	No	Low	MSS
58	PIK3CA	Missense variant	p.(Trp424Leu)	Yes	Low	MSS
58	TP53	Truncating variant	p.(Ile251Serfs*94)	No	Low	MSS
59	KMT2C	Truncating variant	p.(Glu2793*)	No	Low	MSS
59	NF2	Truncating variant	p.(Arg467*)	No	Low	MSS
59	CDKN2B	Homozygous deletion		No	Low	MSS
59	CDKN2A	Homozygous deletion		No	Low	MSS
60	ARID1A	Truncating variant	p.(Ser90Profs*11)	No	Low	MSS
60	PBRM1	Truncating variant	p.(Phe1018Leufs*15)	No	Low	MSS
61	CDKN2B	Homozygous deletion		No	Low	MSS
61	CDKN2A	Homozygous deletion		No	Low	MSS
62	BRCA2	Truncating variant	p.(Pro1088Leufs*16)	Yes	Low	MSS
62	BRCA2	Truncating variant	p.(Val1942Phefs*21)	Yes	Low	MSS
62	KMT2C	Truncating variant	p.(Glu4814Argfs*21)	No	Low	MSS
62	TP53	Truncating variant	p.(Leu43*)	No	Low	MSS
65	CTNNB1	Missense variant	p.(Gly34Glu)	No	Low	MSS
65	ARID1A	Truncating variant	p.(Asp2178Glufs*14)	No	Low	MSS
65	PTEN	Truncating variant	p.(Arg234Glyfs*22)	Yes	Low	MSS
65	ARID1A	Truncating variant	p.(Arg693*)	No	Low	MSS
66	BRCA1	Truncating variant	p.(Val1734*)	Yes	Low	MSS
66	TP53	Missense variant	p.(Val173Ala)	No	Low	MSS
66	SMARCA4	Truncating variant	p.(Glu523*)	Yes	Low	MSS
66	SMARCA2	Homozygous deletion		No	Low	MSS
67	NF2	Truncating variant	p.(Gln319Serfs*3)	No	Low	MSS
67	VHL	Truncating variant	p.(Trp117*)	No	Low	MSS
67	PTPRD	Homozygous deletion		No	Low	MSS
67	CDKN2A	Homozygous deletion		No	Low	MSS
68	PBRM1	Truncating variant	p.(Lys231Argfs*22)	No	Low	MSS
68	SETD2	Truncating variant	p.(Ser323Ilefs*2)	No	Low	MSS
68	TFE3B	Focal amplification		No	Low	MSS
68	PIM1	Focal amplification		No	Low	MSS
68	MTAP	Homozygous deletion		Yes	Low	MSS
68	CDKN2A	Homozygous deletion		No	Low	MSS
68	CCNE1	Focal amplification		Yes	Low	MSS
70	TP53	Truncating variant	p.(Arg196*)	No	Low	MSS
70	RB1	Homozygous deletion		No	Low	MSS
70	MTOR	Homozygous deletion		No	Low	MSS
70	CDKN1B	Homozygous deletion		No	Low	MSS
70	CASP9	Homozygous deletion		No	Low	MSS
70	BARD1	Homozygous deletion		Yes	Low	MSS
70	AXIN1	Homozygous deletion		No	Low	MSS
70	HNRNPH1::ETV4	Fusion		No	Low	MSS
72	FGFR3	Missense variant	p.(Ser249Cys)	Yes	High	MSS
72	FAT1	Truncating variant	p.(Arg881Thrfs*10)	No	High	MSS
72	KMT2C	Truncating variant	p.(Ser2816Ilefs*6)	No	High	MSS
72	ZFP36L1	Truncating variant	p.(Ser260Lysfs*6)	No	High	MSS
73	KMT2C	Truncating variant	p.(Lys4647Serfs*13)	No	Low	MSS
73	PBRM1	Homozygous deletion		No	Low	MSS
73	BAP1	Homozygous deletion		No	Low	MSS
75	FBXW7	Missense variant	p.(Arg505Gly)	Yes	Low	MSS
75	TP53	Missense variant	p.(Gly244Cys)	No	Low	MSS
75	CDKN2A	Truncating variant	p.(Arg80*)	No	Low	MSS
80	TP53	Missense variant	p.(Tyr220Cys)	Yes	Low	MSS
80	ARID1B	Truncating variant	p.(Asp1849Glufs*40)	No	Low	MSS
80	KMT2C	Truncating variant	p.(Cys391*)	No	Low	MSS
80	KMT2C	Splice variant	p.?	No	Low	MSS
80	TERT	Gain		No	Low	MSS
80	STK11	Homozygous deletion		No	Low	MSS
80	JAK2	Gain		No	Low	MSS
80	CD274	Gain		No	Low	MSS
83	AKT1	Missense variant	p.(Glu17Lys)	Yes	Low	MSS
87	TP53	Missense variant	p.(Gly245Ser)	No	Low	MSS
87	CTNNB1	Missense variant	p.(Asp32His)	No	Low	MSS
87	PTEN	Homozygous deletion		Yes	Low	MSS
88	TP53	Missense variant	p.(Asn239Asp)	No	Low	MSI
88	MLH3	Truncating variant	p.(Asn674Ilefs*6)	No	Low	MSI
88	NOTCH3	Truncating variant	p.(Pro42Leufs*194)	No	Low	MSI
88	NF2	Truncating variant	p.(Leu241Alafs*5)	No	Low	MSI
88	SMARCA2	Homozygous deletion		No	Low	MSI
88	CDKN2B	Homozygous deletion		No	Low	MSI
88	CDKN2A	Homozygous deletion		No	Low	MSI
89	TERT	Promoter nucleotide variant		No	Low	MSS
89	TP53	Truncating variant	p.(His380Ilefs*42)	No	Low	MSS
89	LIFR	Truncating variant	p.(Arg692*)	No	Low	MSS
89	FAT1	Homozygous deletion		No	Low	MSS
90	TP53	Truncating variant	p.(Trp53Lysfs*67)	No	High	MSS
90	CTNNB1	Missense variant	p.(Ser37Phe)	No	High	MSS
91	TP53	Truncating variant	p.(Arg196*)	No	Low	MSS
92	NF2	Truncating variant	p.(Gln333*)	No	Low	MSS
92	B2M	Truncating variant	p.(Leu43Valfs*9)	No	Low	MSS
92	NCOR1	Truncating variant	p.(Tyr1693*)	No	Low	MSS
92	MTAP	Homozygous deletion		Yes	Low	MSS
92	CDKN2B	Homozygous deletion		No	Low	MSS
92	CDKN2A	Homozygous deletion		No	Low	MSS
95	TP53	Missense variant	p.(Glu258Lys)	No	NA	MSS
95	PIK3CA	Missense variant	p.(Glu81Lys)	Yes	NA	MSS
98	STAG2	Splice variant	p.?	No	Low	MSS
98	PBRM1	Homozygous deletion		No	Low	MSS
99	TP53	Missense variant	p.(Cys277Gly)	No	Low	MSS
99	BAP1	Truncating variant	p.(Ser492Argfs*80)	No	Low	MSS
99	MYC	Gain		No	Low	MSS
99	EIF3E	Gain		No	Low	MSS
99	CDKN2A	Homozygous deletion		No	Low	MSS
101	ATM	Truncating variant	p.(Gln2762Glufs*43)	Yes	NA	NA
101	KRAS	Missense variant	p.(Gly12Asp)	Yes	NA	NA
102	IDH2	Missense variant	p.(Arg172Trp)	Yes	NA	NA
102	KRAS	Missense variant	p.(Gly12Val)	Yes	NA	NA
103	TP53	Missense variant	p.(Arg175Gly)	No	Low	MSS
104	SETD2	Truncating variant	p.(Thr330Leufs*10)	No	Low	MSS
104	STAG2	Truncating variant	p.(Glu411*)	No	Low	MSS
104	PIK3CA	Missense variant	p.(Glu542Lys)	Yes	Low	MSS
104	RB1	Missense variant	p.(Glu465*)	No	Low	MSS
104	RAD21	Gain		No	Low	MSS
104	MYC	Gain		No	Low	MSS
106	SMARCB1	Truncating variant	p.(Gln182*)	Yes	Low	MSS
108	CDKN2A	Truncating variant	p.(Ala102Argfs*44)	No	High	MSS
108	TP53	Missense variant	p.(Arg110Leu)	No	High	MSS
109	TP53	Truncating variant	p.(Tyr107*)	No	Low	MSS
109	BRCA2	Truncating variant	p.(Asn1287Ilefs*6)	Yes	Low	MSS
110	PBRM1	Homozygous deletion		No	Low	MSS
110	BAP1	Homozygous deletion		No	Low	MSS
112	TP53	Missense variant	p.(Asn247Ile)	No	High	MSS
112	CHD2	Truncating variant	p.(Val1263Trpfs*21)	No	High	MSS
112	SMARCA4	Missense variant	p.(Gly1232Cys)	Yes	High	MSS
112	GNAS	Missense variant	p.(Arg844Leu)	No	High	MSS
112	SETD2	Truncating variant	p.(Glu2120*)	No	High	MSS
112	STK11	Homozygous deletion		No	High	MSS
112	DDR2	Focal amplification		No	High	MSS
114	BRAF	Missense variant	p.(Asn581Ser)	No	NA	NA
116	BCORL1	Truncating variant	p.(Glu1256_Glu1257delinsAsp*)	No	High	MSS
116	TP53	Truncating variant	p.(Glu336*)	No	High	MSS
116	PIK3CA	Missense variant	p.(Glu545Lys)	Yes	High	MSS
116	TERT	Focal amplification		No	High	MSS
116	MTAP	Homozygous deletion		Yes	High	MSS
116	KEAP1	Homozygous deletion		No	High	MSS
116	IL7R	Focal amplification		No	High	MSS
116	FHIT	Homozygous deletion		No	High	MSS
116	CTNND2	Focal amplification		No	High	MSS
116	CDKN2A	Homozygous deletion		No	High	MSS
117	TP53	Missense variant	p.(Arg175His)	No	High	MSS
117	TERT	Promoter nucleotide variant		No	High	MSS
117	PTPN13	Truncating variant	p.(Gln2437*)	No	High	MSS
117	ARID2	Truncating variant	p.(Glu22*)	No	High	MSS
117	DICER1	Truncating variant	p.(Ser304*)	No	High	MSS
117	ARID1A	Truncating variant	p.(Gln812*)	No	High	MSS
117	ARID1A	Truncating variant	p.(Glu1964*)	No	High	MSS
117	NOTCH2	Truncating variant	p.(Glu2143*)	No	High	MSS
117	RB1	Homozygous deletion		No	High	MSS
117	MYCL	Focal amplification		No	High	MSS
117	CYSLTR2	Homozygous deletion		No	High	MSS
118	MAP3K1	Truncating variant	p.(Ser387Phefs*8)	No	Low	MSS
118	KMT2C	Truncating variant	p.(Gln2680*)	No	Low	MSS
118	ERBB2	Missense variant	p.(Asp769His)	Yes	Low	MSS
118	MTAP	Homozygous deletion		Yes	Low	MSS
118	CDKN2B	Homozygous deletion		No	Low	MSS
118	CDKN2A	Homozygous deletion		No	Low	MSS
119	KRAS	Missense variant	p.(Gly12Ala)	Yes	NA	NA
119	PIK3CA	Missense variant	p.(Glu545Lys)	Yes	NA	NA
119	MAP2K1	Missense variant	p.(Glu51Gln)	No	NA	NA
120	CDKN2B	Missense variant	p.(Asp86Asn)	No	NA	NA
121	TP53	Truncating variant	p.(Met246Ilefs*96)	No	Low	MSS
121	TERT	Promoter nucleotide variant		No	Low	MSS
121	KMT2C	Homozygous deletion		No	Low	MSS
121	FGF3	Gain		No	Low	MSS
121	FGF19	Gain		No	Low	MSS
121	FANCA	Homozygous deletion		Yes	Low	MSS
121	CUL4A	Gain		No	Low	MSS
121	CDKN1A	Homozygous deletion		No	Low	MSS
121	CDH1	Homozygous deletion		No	Low	MSS
121	CCND1	Gain		No	Low	MSS
121	ARID1A	Homozygous deletion		No	Low	MSS
122	TP53	Truncating variant	p.(Asp324Argfs*14)	No	Low	MSS
122	NOTCH1	Truncating variant	p.(Trp1813*)	No	Low	MSS
122	TERT	Promoter nucleotide variant		No	Low	MSS
123	KRAS	Missense variant	p.(Gly12Arg)	Yes	Low	MSS
123	MSH6	Truncating variant	p.(Val1192Cysfs*2)	No	Low	MSS
123	TP53	Missense variant	p.(Ile195Thr)	No	Low	MSS
124	TP53	Missense variant	p.(Arg273His)	No	Low	MSS
124	RB1	Homozygous deletion		No	Low	MSS
124	CCNE1	Focal amplification		Yes	Low	MSS
127	TCF3::BEND2	Fusion		No	Low	MSS
129	SMARCA4	Truncating variant	p.(Glu1362*)	Yes	Low	MSS
129	TP53	Missense variant	p.(Val157Phe)	No	Low	MSS
129	CUX1	Truncating variant	p.(Glu1345*)	No	Low	MSS
129	MAP3K13	Truncating variant	p.(Ile251Serfs*6)	No	Low	MSS
129	KMT2C	Truncating variant	p.(Gly38Alafs*67)	No	Low	MSS
129	STK11	Missense variant	p.(Ser216Phe)	No	Low	MSS
130	SMAD4	Missense variant	p.(Arg361His)	No	low	MSS
130	ERBB2	Missense variant	p.(Ser310Phe)	Yes	low	MSS
130	KDM5A	Splice variant	p.?	No	low	MSS
130	KRAS	Missense variant	p.(Gly12Asp)	Yes	low	MSS
131	FGFR2	Missense variant	p.(Phe276Cys)	Yes	Low	MSS
131	ARID1A	Truncating variant	p.(Lys1129Glnfs*64)	No	Low	MSS
132	TP53	Missense variant	p.(Gly262Val)	No	Low	MSS
132	NF1	Truncating variant	p.(Ser1567*)	Yes	Low	MSS
132	NF2	Truncating variant	p.(Glu474*)	No	Low	MSS
132	ZNF450	Truncating variant	p.(Trp207*)	No	Low	MSS
132	RAG1/2	Focal amplification		No	Low	MSS
132	PBX1	Focal amplification		No	Low	MSS
132	NOTCH2	Focal amplification		No	Low	MSS
132	MYC	Focal amplification		No	Low	MSS
132	KDM5A	Focal amplification		No	Low	MSS
132	FCRL4	Focal amplification		No	Low	MSS
132	CDKN2A	Homozygous deletion		No	Low	MSS
132	CDH4	Focal amplification		No	Low	MSS
132	CD79B	Focal amplification		No	Low	MSS
132	CD44	Focal amplification		No	Low	MSS
132	CCND2	Focal amplification		No	Low	MSS
132	BCL2	Focal amplification		No	Low	MSS
134	IDH1	Missense variant	p.(Arg132Cys)	Yes	Low	MSS
134	MAP2K1	Missense variant	p.(Lys57Asn)	No	Low	MSS
135	TP53	Missense variant	p.(Arg175His)	No	low	MSS
135	TERT	Promoter nucleotide variant		No	low	MSS
137	TP53	Truncating variant	p.(Asp148Alafs*21)	No	Low	MSS
137	TP53	Missense variant	p.(Cys135Tyr)	No	Low	MSS
137	CDK12	Truncating variant	p.(Arg1067*)	No	Low	MSS
137	AKT1	Missense variant	p.(Glu17Lys)	Yes	Low	MSS
137	SOX9	Truncating variant	p.(Thr383Aspfs*195)	No	Low	MSS
137	ATM	Truncating variant	p.(Glu522Ilefs*43)	Yes	Low	MSS
138	TERT	Promoter nucleotide variant		No	low	MSS
138	POLE	Missense variant	p.(Pro697Arg)	No	low	MSS
139	KRAS	Missense variant	p.(Gly12Phe)	No	NA	NA
140	EGFR	Missense variant	p.(Gly719Ala)	Yes	Low	MSS
140	ERBB2	Missense variant	p.(Asp277Tyr)	Yes	Low	MSS
140	SMAD4	Missense variant	p.(Trp524Ser)	No	Low	MSS
140	TP53	Missense variant	p.(Ser241Phe)	No	Low	MSS
140	SMARCA4	Homozygous deletion		Yes	Low	MSS
140	RB1	Homozygous deletion		No	Low	MSS
140	RAD21	Focal amplification		No	Low	MSS
140	RACQL4	Focal amplification		No	Low	MSS
140	MYC	Focal amplification		No	Low	MSS
140	CTNND2	Focal amplification		No	Low	MSS
143	KRAS	Missense variant	p.(Gly12Arg)	Yes	Low	MSS
143	TP53	Missense variant	p.(His168Leu)	No	Low	MSS
143	APC	Truncating variant	p.(Glu988*)	No	Low	MSS
143	CDKN2A	Truncating variant	p.(Trp110*)	No	Low	MSS
143	SMAD2	Homozygous deletion		No	Low	MSS
150	B2M	Truncating variant	p.(Glu19*)	No	High	MSS
150	BRAF	Missense variant	p.(Gly469Leu)	No	High	MSS
150	CDKN1B	Truncating variant	p.(Glu126*)	No	High	MSS
150	CTNNB1	Missense variant	p.(Ser37Cys)	No	High	MSS
150	LATS1	Truncating variant	p.(Gln480*)	No	High	MSS
150	VHL	Missense variant	p.(Ala149Thr)	No	High	MSS
150	TP53	Missense variant	p.(Tyr236Cys)	No	High	MSS
150	RICTOR	Focal amplification		No	High	MSS
150	FGF10	Focal amplification		No	High	MSS
150	EGFR	Focal amplification		Yes	High	MSS
151	PRCC::TFE3	Fusion		No	NA	NA
152	EP300	Missense variant	p.(Asp1399Asn)	No	NA	NA
152	AMER1	Truncating variant	p.(Arg497*)	No	NA	NA
152	RNF43::MKS1	Fusion		No	NA	NA
154	TP53	Missense variant	p.(Arg282Gln)	No	Low	MSS
154	SMARCB1	Splice variant	p.?	Yes	Low	MSS
154	EPHA3	Truncating variant	p.(Arg274*)	No	Low	MSS
157	KRAS	Missense variant	p.(Gly12Val)	Yes	low	MSS
157	SMAD4	Truncating variant	p.(His92Leufs*2)	No	low	MSS
157	ARID1A	Truncating variant	p.(Gly1274Aspfs*15)	No	low	MSS
157	ARID1A	Truncating variant	p.(Glu1776*)	No	low	MSS
157	PBRM1	Truncating variant	p.(Arg1000*)	No	low	MSS
160	BRAF	Missense variant	p.(Val600Glu)	Yes	NA	NA
162	PIK3CA	Missense variant	p.(His1047Arg)	Yes	low	MSS
162	EED	Truncating variant	p.(Ser267*)	No	low	MSS
162	CDH1	Missense variant	p.(Asp257Gly)	No	low	MSS
162	CCND1	Focal amplification		No	low	MSS
163	KRAS	Missense variant	p.(Gly12Asp)	Yes	low	MSS
164	NRAS	Missense variant	p.(Gln61Leu)	Yes	High	MSS
164	SUFU	Missense variant	p.(Arg123Cys)	No	High	MSS
164	CDKN2A	Missense variant	p.(Pro114Leu)	No	High	MSS
164	FLT1	Missense variant	p.(Arg781Gln)	No	High	MSS
164	KEL	Missense variant	p.(Val36Met)	No	High	MSS
164	MAP3K13	Truncating variant	p.(Arg803*)	No	High	MSS
164	NTRK3	Missense variant	p.(Asp576Asn)	No	High	MSS
164	ROS1	Missense variant	p.(Arg317Trp)	No	High	MSS
164	ROS1	Missense variant	p.(Glu402Lys)	No	High	MSS
164	ROS1	Missense variant	p.(Gly1551Glu)	No	High	MSS
164	SPEN	Truncating variant	p.(Trp1467*)	No	High	MSS
164	TERT	Promoter nucleotide variant		No	High	MSS
164	TET2	Truncating variant	p.(Gly429*)	No	High	MSS
164	TET2	Truncating variant	p.(Gln548*)	No	High	MSS
164	TET2	Missense variant	p.(Arg1261His)	No	High	MSS
164	TET2	Truncating variant	p.(Arg1452*)	No	High	MSS
164	TP53	Truncating variant	p.(Arg213*)	No	High	MSS
165	ERBB3	Missense variant	p.(Leu712Arg)	No	NA	NA
165	ARID1A	Splice variant	p.?	No	NA	NA
169	ATRX	Truncating variant	p.(Pro909Leufs*61)	No	Low	MSS
169	TP53	Homozygous deletion		No	Low	MSS
169	POFUT1	Focal amplification		No	Low	MSS
169	PDRG1	Focal amplification		No	Low	MSS
169	KIF3B	Focal amplification		No	Low	MSS
169	EED	Homozygous deletion		No	Low	MSS
169	ASLX1	Focal amplification		No	Low	MSS
169	APOBEC3B	Homozygous deletion		No	Low	MSS
171	NF2	Truncating variant	p.(Asp45Glyfs*4)	No	Low	MSS
171	MTAP	Homozygous deletion		Yes	Low	MSS
171	CDKN2B	Homozygous deletion		No	Low	MSS
171	CDKN2A	Homozygous deletion		No	Low	MSS
172	PIK3CA	Missense variant	p.(Arg108His)	Yes	NA	NA
172	PIK3CA	Missense variant	p.(Val344Met)	Yes	NA	NA
172	PIK3CA	Missense variant	p.(His1047Arg)	Yes	NA	NA
172	SDHB	Truncating variant	p.(Lys41*)	No	NA	NA
172	ARID1A	Truncating variant	p.(Pro1468Leufs*13)	No	NA	NA
172	JAK2	Missense variant	p.(Val617Phe)	No	NA	NA
172	MLH1	Promoter hypermethylation		Yes	NA	NA
173	BAP1	Splice variant	p.?	No	Low	MSS
173	NF2	Truncating variant	p.(Ala489Argfs*25)	No	Low	MSS
173	LRP1B	Truncating variant	p.(Asp478Trpfs*32)	No	Low	MSS
173	NF1	Truncating variant	p.(Gln2340*)	Yes	Low	MSS
173	FGFR2	Fusion		Yes	Low	MSS
174	TP53	Missense variant	p.(Gly154Val)	No	High	MSS
174	STK11	Truncating variant	p.(Glu120*)	No	High	MSS
176	CTNNB1	Missense variant	p.(Ser45Phe)	No	NA	NA
176	BRAF	Missense variant	p.(Asp594Gly)	No	NA	NA
176	TP53	Missense variant	p.(Arg175His)	No	NA	NA
181	HRAS	Missense variant	p.(Gln61Arg)	Yes	Low	MSS
181	RB1	Truncating variant	p.(Leu60*)	No	Low	MSS
181	TP53	Truncating variant	p.(His178Profs*3)	No	Low	MSS
183	MTAP	Homozygous deletion		Yes	Low	MSS
183	IKZF2	Homozygous deletion		No	Low	MSS
183	ERBB4	Homozygous deletion		No	Low	MSS
183	CDKN2B	Homozygous deletion		No	Low	MSS
183	CDKN2A	Homozygous deletion		No	Low	MSS
185	KRAS	Missense variant	p.(Gln61His)	No	Low	MSS
185	STK11	Splice variant	p.?	No	Low	MSS
185	TP53	Missense variant	p.(Arg337Cys)	No	Low	MSS
185	KEAP1	Missense variant	p.(Trp450Leu)	No	Low	MSS
185	ARID2	Truncating variant	p.(Gln704*)	No	Low	MSS
186	STK11	Truncating variant	p.(Leu113Profs*50)	No	low	MSS
186	PIK3CA	Missense variant	p.(His1047Arg)	Yes	low	MSS
188	BAP1	Truncating variant	p.(Ile214Tyrfs*29)	No	NA	NA
188	PTEN	Missense variant	p.(Arg130Gln)	Yes	NA	NA
192	KRAS	Missense variant	p.(Gly12Asp)	Yes	Low	MSS
196	TP53	Truncating variant	p.(Glu171*)	No	Low	MSS
196	ERBB2	Missense variant	p.(Val777Leu)	Yes	Low	MSS
196	BRCA1	Promoter hypermethylation		Yes	Low	MSS
196	ERBB2	Focal amplification		Yes	Low	MSS
196	BCR	Homozygous deletion		No	Low	MSS
196	ATRX	Homozygous deletion		No	Low	MSS
198	BRCA2	Truncating variant	p.(Gln2925*)	Yes	Low	MSS
198	TP53	Missense variant	p.(Tyr220Cys)	Yes	Low	MSS
198	ZNF331	Homozygous deletion		No	Low	MSS
198	ZFHX3	Homozygous deletion		No	Low	MSS
198	TET1	Homozygous deletion		No	Low	MSS
198	RFWD3	Homozygous deletion		No	Low	MSS
198	RAD21	Focal amplification		No	Low	MSS
198	PTK6	Homozygous deletion		No	Low	MSS
198	PPP2R1A	Homozygous deletion		Yes	Low	MSS
198	POLD1	Homozygous deletion		No	Low	MSS
198	MYC	Focal amplification		No	Low	MSS
198	IRF4	Homozygous deletion		No	Low	MSS
198	FANCA	Homozygous deletion		Yes	Low	MSS
198	CNOT3	Homozygous deletion		No	Low	MSS
198	CD274	Homozygous deletion		No	Low	MSS
198	CBFA2T3	Homozygous deletion		No	Low	MSS
198	BAX	Homozygous deletion		No	Low	MSS
199	FGFR3	Missense variant	p.(Lys650Met)	Yes	High	MSS
199	TERT	Promoter nucleotide variant		No	High	MSS
199	PTCH1	Truncating variant	p.(Trp460*)	Yes	High	MSS
199	TP53	Truncating variant	p.(Trp146*)	No	High	MSS
199	TP53	Missense variant	p.(Glu286Lys)	No	High	MSS
199	KMT2D	Truncating variant	p.(Gln3857*)	No	High	MSS
199	KMT2D	Missense variant	p.(Arg5048His)	No	High	MSS
199	NF1	Truncating variant	p.(Ala463Asnfs*8)	Yes	High	MSS
199	SDHD	Truncating variant	p.(Trp5*)	No	High	MSS
199	MTAP	Homozygous deletion		Yes	High	MSS
199	CDKN2B	Homozygous deletion		No	High	MSS
199	CDKN2A	Homozygous deletion		No	High	MSS
201	BRAF	Missense variant	p.(Val600Glu)	Yes	Low	MSS
201	SMARCA4	Truncating variant	p.(Glu671*)	Yes	Low	MSS
201	TP53	Missense variant	p.(Ser215Gly)	No	Low	MSS
201	BRCA2	Truncating variant	p.(Arg2625*)	Yes	Low	MSS
201	SETD2	Truncating variant	p.(Tyr1170*)	No	Low	MSS
202	RNF43	Truncating variant	p.(Gly659Valfs*41)	No	High	MSI
202	CDH1	Truncating variant	p.(Pro126Argfs*89)	No	High	MSI
202	BLM	Truncating variant	p.(Asn515Metfs*16)	No	High	MSI
202	TP53	Splice variant	p.?	No	High	MSI
202	TP53	Missense variant	p.(Met237Ile)	No	High	MSI
202	BCORL1	Truncating variant	p.(Pro1681Glnfs*20)	No	High	MSI
202	ACVR2A	Truncating variant	p.(Lys437Argfs*5)	No	High	MSI
202	SETD1B	Truncating variant	p.(Leu1508Trpfs*8)	No	High	MSI
202	SPEN	Truncating variant	p.(Ile1052Serfs*40)	No	High	MSI
202	ATR	Truncating variant	p.(Ile774Asnfs*3)	Yes	High	MSI
202	DICER1	Truncating variant	p.(Ser1473Glnfs*17)	No	High	MSI
202	NCOR2	Truncating variant	p.(Arg1060Profs*4)	No	High	MSI
202	KMT2D	Truncating variant	p.(Pro2354Leufs*30)	No	High	MSI
202	KMT2D	Truncating variant	p.(Pro648Thrfs*2)	No	High	MSI
202	BAX	Truncating variant	p.(Glu41Glyfs*20)	No	High	MSI
202	ARID1A	Truncating variant	p.(Met628Tyrfs*14)	No	High	MSI
202	HNF1A	Truncating variant	p.(Pro291Glnfs*51)	No	High	MSI
202	QKI	Truncating variant	p.(Lys134Argfs*14)	No	High	MSI
202	MAPK1	Missense variant	p.(Asn297Asp)	No	High	MSI
202	MLH1	Promoter hypermethylation		Yes	High	MSI
202	TPM3::NTRK1	Fusion		No	High	MSI
207	KRAS	Missense variant	p.(Gly12Val)	Yes	Low	MSS
207	CHEK2	Missense variant	p.(Arg346Cys)	Yes	Low	MSS
207	BCL11A	Truncating variant	p.(Glu497*)	No	Low	MSS
207	NCOR2	Splice variant	p.?	No	Low	MSS
207	CDKN2B	Homozygous deletion		No	Low	MSS
207	CDKN2A	Homozygous deletion		No	Low	MSS
208	PAX3::FOXO1	Fusion		No	Low	MSS
209	TERT	Promoter nucleotide variant		No	Low	MSS
209	TP53	Missense variant	p.(Met133Lys)	No	Low	MSS
209	RET	Fusion		Yes	Low	MSS
211	KRAS	Missense variant	p.(Gly12Asp)	Yes	NA	NA
211	ARID1A	Truncating variant	p.(Arg2116Thrfs*33)	No	NA	NA
211	KDM6A	Truncating variant	p.(Ser559*)	No	NA	NA
212	PMS2	Truncating variant	p.(Ser329*)	No	High	MSI
212	TP63	Gain		No	High	MSI
212	MUC4	Gain		No	High	MSI
212	LPP	Gain		No	High	MSI
212	BCL6	Gain		No	High	MSI
217	MYC	Focal amplification		No	Low	MSS
217	EGFR	Focal amplification		Yes	Low	MSS
217	NRG1::RANK1	Fusion		No	Low	MSS
223	TP53	Truncating variant	p.(Ser241Hisfs*21)	No	High	MSS
223	TP53	Truncating variant	p.(Gln331*)	No	High	MSS
223	STK11	Splice variant	p.?	No	High	MSS
223	MTAP	Homozygous deletion		Yes	High	MSS
223	CDKN2B	Homozygous deletion		No	High	MSS
223	CDKN2A	Homozygous deletion		No	High	MSS
224	PIK3CA	Missense variant	p.(Glu545Lys)	Yes	Low	MSS
227	TP53	Missense variant	p.(Arg158His)	No	Low	MSS
227	BRAF	Missense variant	p.(Gly466Glu)	No	Low	MSS
227	KRAS	Missense variant	p.(Gly13Cys)	No	Low	MSS
227	KEAP1	Splice variant	p.?	No	Low	MSS
229	NF2	Splice variant	p.?	No	NA	NA
229	SMARCB1	Truncating variant	p.(Pro48Leufs*22)	Yes	NA	NA
229	BRCA2	Truncating variant	p.(Lys157Valfs*25)	Yes	NA	NA
231	TP53	Truncating variant	p.(Gln331Argfs*14)	No	NA	NA
231	CHEK1	Truncating variant	p.(Asp262Ilefs*42)	No	NA	NA
234	CDKN2A	Truncating variant	p.(Arg58*)	No	low	MSS
234	SMARCA4	Splice variant	p.?	Yes	low	MSS
234	CTNNB1	Missense variant	p.(Asp32Tyr)	No	low	MSS
236	MAP2K4	Truncating variant	p.(Trp310Cysfs*2)	No	Low	MSS
236	TERT	Promoter nucleotide variant		No	Low	MSS
236	TP53	Missense variant	p.(Arg280Gly)	No	Low	MSS
236	NF2	Truncating variant	p.(Val122Aspfs*6)	No	Low	MSS
236	TRRAP	Focal amplification		No	Low	MSS
236	RECQL4	Focal amplification		No	Low	MSS
236	MET	Focal amplification		Yes	Low	MSS
236	CUX1	Focal amplification		No	Low	MSS
236	CDH4	Focal amplification		No	Low	MSS
237	CDH1	Truncating variant	p.(Ile594Hisfs*11)	No	Low	MSS
237	RNF43	Truncating variant	p.(Asn167Thrfs*8)	No	Low	MSS
237	ZFP36L2	Homozygous deletion		No	Low	MSS
237	NRAS	Focal amplification		Yes	Low	MSS
241	MTAP	Homozygous deletion		Yes	Low	MSS
241	KNL1	Homozygous deletion		No	Low	MSS
241	CDKN2B	Homozygous deletion		No	Low	MSS
241	CDKN2A	Homozygous deletion		No	Low	MSS
241	BUB1B	Homozygous deletion		No	Low	MSS
241	B2M	Homozygous deletion		No	Low	MSS
241	ARID2	Homozygous deletion		No	Low	MSS
244	TP53	Missense variant	p.(Gly279Glu)	No	Low	MSS
244	RTEL1	Truncating variant	p.(Cys711Serfs*92)	No	Low	MSS
244	FGFR4	Gain		No	Low	MSS
244	CDK12	Focal amplification		No	Low	MSS
245	PIK3CA	Missense variant	p.(His1047Arg)	Yes	Low	MSS
247	KMT2D	Truncating variant	p.(Arg3982*)	No	Low	MSS
247	TP53	Truncating variant	p.(Glu388Thrfs*31)	No	Low	MSS
247	CTNNB1	Missense variant	p.(Ser33Cys)	No	Low	MSS
247	MTAP	Homozygous deletion		Yes	Low	MSS
247	CDKN2B	Homozygous deletion		No	Low	MSS
247	CDKN2A	Homozygous deletion		No	Low	MSS
248	TP53	Missense variant	p.(Gly245Asp)	No	High	MSS
248	TP53	Missense variant	p.(Ala138Pro)	No	High	MSS
252	TP53	Missense variant	p.(Pro250Leu)	No	High	MSS
252	NRAS	Missense variant	p.(Gln61Leu)	Yes	High	MSS
252	RAC1	Missense variant	p.(Pro29Ser)	No	High	MSS
252	TERT	Promoter nucleotide variant		No	High	MSS
252	ZFHX3	Homozygous deletion		No	High	MSS
252	RFWD3	Homozygous deletion		No	High	MSS
252	IRF8	Homozygous deletion		No	High	MSS
252	FOXF1	Homozygous deletion		No	High	MSS
252	FANCA	Homozygous deletion		Yes	High	MSS
252	CYLD	Homozygous deletion		No	High	MSS
252	CTCF	Homozygous deletion		No	High	MSS
252	CMTR2	Homozygous deletion		No	High	MSS
252	CDH11	Homozygous deletion		No	High	MSS
252	CDH1	Homozygous deletion		No	High	MSS
252	CBFB	Homozygous deletion		No	High	MSS
252	CBFA2T3	Homozygous deletion		No	High	MSS
252	ANKRD11	Homozygous deletion		No	High	MSS
260	CTNNB1	Missense variant	p.(Ser37Phe)	No	High	MSS
260	SETD2	Truncating variant	p.(Gly1717*)	No	High	MSS
260	PIK3CA	Missense variant	p.(Glu545Lys)	Yes	High	MSS
260	FGFR3	Missense variant	p.(Ser249Cys)	Yes	High	MSS
260	TP53	Missense variant	p.(Arg280Lys)	No	High	MSS
260	RAD50	Homozygous deletion		No	High	MSS
260	FGF4	Focal amplification		No	High	MSS
260	FGF3	Focal amplification		No	High	MSS
260	FGF19	Focal amplification		No	High	MSS
260	FADD	Focal amplification		No	High	MSS
260	CDK4	Focal amplification		No	High	MSS
260	CCND1	Focal amplification		No	High	MSS
266	DDX41	Truncating variant	p.(Lys9*)	No	Low	MSS
266	TP53	Missense variant	p.(Thr125Thr)	No	Low	MSS
266	STK11	Homozygous deletion		No	Low	MSS
266	RHOA	Homozygous deletion		No	Low	MSS
266	PRMB1	Homozygous deletion		No	Low	MSS
266	NOTCH2	Homozygous deletion		No	Low	MSS
266	MTAP	Homozygous deletion		Yes	Low	MSS
266	LRP1B	Homozygous deletion		No	Low	MSS
266	ERBB3	Focal amplification		No	Low	MSS
266	CDKN2B	Homozygous deletion		No	Low	MSS
266	CDKN2A	Homozygous deletion		No	Low	MSS
266	CCNE1	Focal amplification		Yes	Low	MSS
266	AKT	Focal amplification		No	Low	MSS
267	BAP1	Truncating variant	p.(Glu55*)	No	Low	MSS
267	SAV1	Homozygous deletion		No	Low	MSS
267	CDKN2A	Homozygous deletion		No	Low	MSS
267	FGFR2	Fusion		Yes	Low	MSS
269	TP53	Missense variant	p.(Arg273Cys)	No	Low	MSS
269	FGFR3	Missense variant	p.(Ser249Cys)	Yes	Low	MSS
269	CDKN2A	Truncating variant	p.(Arg58*)	No	Low	MSS
269	CDKN2A	Truncating variant	p.(Arg163*)	No	Low	MSS
269	FGFR2	Missense variant	p.(Arg626*)	Yes	Low	MSS
269	MYC	Focal amplification		No	Low	MSS
269	RTN3::PAK1	Fusion		No	Low	MSS
273	TP53	Truncating variant	p.(Lys292*)	No	Low	MSS
273	MTAP	Homozygous deletion		Yes	Low	MSS
273	MET	Focal amplification		Yes	Low	MSS
273	CDKN2B	Homozygous deletion		No	Low	MSS
273	CDKN2A	Homozygous deletion		No	Low	MSS
274	BAP1	Truncating variant	p.(Cys638Aspfs*5)	No	Low	MSS
274	CDKN2B	Homozygous deletion		No	Low	MSS
274	CDKN2A	Homozygous deletion		No	Low	MSS
276	TP53	Missense variant	p.(Phe113Ser)	No	Low	MSS
276	SOS1	Missense variant	p.(Asn233Tyr)	No	Low	MSS
276	RB1	Truncating variant	p.(Val754Leufs*2)	No	Low	MSS
276	MSR1	Truncating variant	p.(Gly309*)	No	Low	MSS
276	P2RY8	Homozygous deletion		No	Low	MSS
276	NSD3	Focal amplification		No	Low	MSS
276	LZTR1	Homozygous deletion		No	Low	MSS
276	FGFR1	Focal amplification		No	Low	MSS
276	FBXO11	Focal amplification		No	Low	MSS
276	EPAS1	Focal amplification		No	Low	MSS
279	TP53	Missense variant	p.(His179Leu)	No	High	MSS
279	RB1	Truncating variant	p.(Ala562Metfs*9)	No	High	MSS
279	SDHA	Truncating variant	p.(Ser8Cysfs*4)	No	High	MSS
279	CREBBP	Missense variant	p.(Trp1472Cys)	No	High	MSS
279	MKRN3	Truncating variant	p.(Leu241Cysfs*46)	No	High	MSS
280	KEAP1	Missense variant	p.(Pro278Leu)	No	Low	MSS
280	SMARCA4	Splice variant	p.?	Yes	Low	MSS
280	CD44	Focal amplification		No	Low	MSS
284	TP53	Missense variant	p.(Arg273His)	No	Low	MSS
284	APC	Truncating variant	p.(Glu1309*)	No	Low	MSS
284	APC	Truncating variant	p.(Gly1106Glufs*20)	No	Low	MSS
284	TOP1::STPG2	Fusion		No	Low	MSS
351	KRAS	Missense variant	p.(Gly12Arg)	Yes	Low	MSS
351	PIK3CA	Missense variant	p.(Glu542Lys)	Yes	Low	MSS
351	CTNNB1	Missense variant	p.(Gly34Glu)	No	Low	MSS
351	PTEN	Truncating variant	p.(Arg130*)	Yes	Low	MSS
351	TP53	Missense variant	p.(Pro278Thr)	No	Low	MSS
351	SMAD4	Homozygous deletion		No	Low	MSS
351	MTAP	Homozygous deletion		Yes	Low	MSS
351	CDKN2B	Homozygous deletion		No	Low	MSS
351	CDKN2A	Homozygous deletion		No	Low	MSS
172_2nd tumor	PIK3CA	Missense variant	p.(Arg108His)	Yes	NA	NA
172_2nd tumor	PIK3CA	Missense variant	p.(His1047Arg)	Yes	NA	NA
172_2nd tumor	ARID1A	Truncating variant	p.(Pro1468Leufs*13)	No	NA	NA
172_2nd tumor	BAP1	Truncating variant	p.(Met1?)	No	NA	NA
172_2nd tumor	TP53	Truncating variant	p.(Lys373Argfs*49)	No	NA	NA
172_2nd tumor	MLH1	Promoter hypermethylation		Yes	NA	NA

## Sheet: Table S4
Patient ID	class_knn	probability_knn	class_rf	probability_rf	confidence	Final diagnosis at CUP_MTB_2 (TOO)	Contribution of TransCUPtomics to the final diagnosis/ Clinical utility
2	Colon adenocarcinoma	0.794	Colon adenocarcinoma	0.226	High	Colorectal	Yes
4	Kidney renal clear cell carcinoma	0.599	Kidney renal clear cell carcinoma	0.498	High	Kidney	Yes
5	Breast invasive carcinoma	1	Breast invasive carcinoma	0.714	High	CUP	No
7	Cervical squamous cell carcinoma and endocervical adenocarcinoma	0.768	Cervical squamous cell carcinoma and endocervical adenocarcinoma	0.164	High	CUP	No
8	Mesothelioma	1	Mesothelioma	0.66	High	Mesothelioma	Yes
12	Kidney renal papillary cell carcinoma	0.64	Kidney renal papillary cell carcinoma	0.16	High	Kidney	Yes
13	Adipose - Visceral (Omentum)	0.701	Adipose - Visceral (Omentum)	0.198	High	Colorectal	No
14	Bladder urothelial carcinoma	0.196	Lung adenocarcinoma	0.076	Low	Kidney	No
15	Skin cutaneous melanoma	0.24	Uterine corpus endometrial carcinoma	0.086	Low	Lung	No
16	Ovary	0.261	Ovary	0.074	Moderate	Pancreas	No
18	Lung squamous cell carcinoma	0.212	Lung squamous cell carcinoma	0.06	Moderate	Lung	Yes
23	Dedifferentiated liposarcoma	0.288	Breast invasive carcinoma	0.108	Low	Sarcoma	No
28	Cholangiocarcinoma	0.567	Liver hepatocellular carcinoma	0.272	Moderate	Biliary tract	Yes
33	Mesothelioma	0.317	Mesothelioma	0.09	Moderate	CUP	No
36	Bladder urothelial carcinoma	0.486	Bladder urothelial carcinoma	0.204	Moderate	Urinary tract	Yes
39	Bladder urothelial carcinoma	0.689	Bladder urothelial carcinoma	0.244	High	Urinary tract	Yes
41	Mesothelioma	1	Mesothelioma	0.302	High	Mesothelioma	Yes
44	Liver	1	Liver	0.76	High	CUP	No
45	Muscle - Skeletal	0.792	Muscle - Skeletal	0.352	High	CUP	No
46	Kidney renal papillary cell carcinoma	0.507	Kidney renal papillary cell carcinoma	0.302	High	Kidney	Yes
49	Lung adenocarcinoma	0.395	Lung squamous cell carcinoma	0.15	Low	CUP	No
55	Bladder urothelial carcinoma	0.321	Lung squamous cell carcinoma	0.112	Low	CUP	No
61	Small cell lung cancer	0.569	Small cell lung cancer	0.152	High	CUP	No
62	Kidney renal clear cell carcinoma	0.523	Uterine corpus endometrial carcinoma	0.078	Moderate	CUP	No
65	Bladder urothelial carcinoma	0.407	Cervical squamous cell carcinoma and endocervical adenocarcinoma	0.174	Low	Gynecological tract	Yes
66	Uterine carcinosarcoma	0.606	Muscle - Skeletal	0.066	Moderate	Lung	No
70	Uterine corpus endometrial carcinoma	0.291	Breast invasive carcinoma	0.218	Low	CUP	No
72	Bladder urothelial carcinoma	1	Bladder urothelial carcinoma	0.794	High	Urinary tract	Yes
73	Synovial sarcoma	0.476	Mesothelioma	0.082	Low	CUP	No
75	Lung squamous cell carcinoma	0.286	Uterine corpus endometrial carcinoma	0.07	Low	CUP	No
80	Breast invasive carcinoma	1	Breast invasive carcinoma	0.558	High	Breast	Yes
83	Breast invasive carcinoma	1	Breast invasive carcinoma	0.678	High	Breast	Yes
87	Bladder urothelial carcinoma	0.337	Lung squamous cell carcinoma	0.132	Low	CUP	No
90	Lung squamous cell carcinoma	0.498	Lung squamous cell carcinoma	0.228	Moderate	Lung	Yes
91	Breast invasive carcinoma	1	Breast invasive carcinoma	0.782	High	Breast	Yes
92	Kidney renal papillary cell carcinoma	0.898	Kidney renal papillary cell carcinoma	0.442	High	Kidney	Yes
98	Kidney renal papillary cell carcinoma	0.409	Kidney renal papillary cell carcinoma	0.17	Moderate	Kidney	Yes
99	Breast invasive carcinoma	1	Breast invasive carcinoma	0.696	High	Breast	Yes
103	Breast invasive carcinoma	1	Breast invasive carcinoma	0.402	High	Head and Neck	No
106	Undifferentiated pleomorphic sarcoma	0.2	Uterine corpus endometrial carcinoma	0.086	Low	Sarcoma	No
109	Breast invasive carcinoma	1	Breast invasive carcinoma	0.648	High	Breast	Yes
110	Synovial sarcoma	0.525	Uterine corpus endometrial carcinoma	0.058	Moderate	Other	No
118	Breast invasive carcinoma	1	Breast invasive carcinoma	0.73	High	Breast	Yes
121	Diffuse large B-cell lymphoma	0.277	Stomach adenocarcinoma	0.086	Low	CUP	No
122	Head and neck squamous cell carcinoma	0.807	Head and neck squamous cell carcinoma	0.348	High	Skin	No
123	Kidney renal clear cell carcinoma	0.232	Bladder urothelial carcinoma	0.108	Low	Pancreas	No
127	Synovial sarcoma	0.615	Breast invasive carcinoma	0.134	Moderate	Other	No
131	Cholangiocarcinoma	0.707	Cholangiocarcinoma	0.408	High	Biliary tract	Yes
132	Breast invasive carcinoma	0.8	Breast invasive carcinoma	0.356	High	Breast	Yes
134	Cholangiocarcinoma	0.604	Cholangiocarcinoma	0.41	High	Biliary tract	Yes
137	Breast invasive carcinoma	0.717	Breast invasive carcinoma	0.2	High	Breast	Yes
138	Uterine corpus endometrial carcinoma	0.699	Uterine corpus endometrial carcinoma	0.232	High	Gynecological tract	Yes
139	Breast	0.291	Bladder urothelial carcinoma	0.086	Low	Lung	No
140	Lung adenocarcinoma	0.494	Lung adenocarcinoma	0.232	Moderate	Gastrointestinal	No
142	Whole blood	1	Whole blood	0.796	High	Breast	No
143	Liver hepatocellular carcinoma	0.526	Liver hepatocellular carcinoma	0.29	High	CUP	No
152	Colon adenocarcinoma	0.904	Colon adenocarcinoma	0.112	High	Colorectal	Yes
155	Dedifferentiated liposarcoma	0.384	Dedifferentiated liposarcoma	0.104	Moderate	CUP	No
157	Pancreatic adenocarcinoma	1	Pancreatic adenocarcinoma	0.246	High	Pancreas	Yes
162	Breast invasive carcinoma	0.384	Head and neck squamous cell carcinoma	0.15	Low	Breast	No
165	Pancreatic adenocarcinoma	0.889	Pancreatic adenocarcinoma	0.154	High	CUP	No
171	Kidney renal clear cell carcinoma	0.304	Kidney renal papillary cell carcinoma	0.144	Low	Kidney	Yes
172	Breast invasive carcinoma	1	Breast invasive carcinoma	0.562	High	Head and Neck	No
173	Liver hepatocellular carcinoma	0.582	Liver hepatocellular carcinoma	0.336	High	Biliary tract	Yes
176	Lung squamous cell carcinoma	0.517	Uterine corpus endometrial carcinoma	0.134	Moderate	CUP	No
183	Kidney renal papillary cell carcinoma	0.883	Kidney renal papillary cell carcinoma	0.348	High	Kidney	Yes
185	Stomach adenocarcinoma	0.787	Lung adenocarcinoma	0.186	Moderate	Lung	Yes
198	Ovarian serous cystadenocarcinoma	0.405	Uterine corpus endometrial carcinoma	0.184	Low	Gynecological tract	Yes
199	Lung squamous cell carcinoma	1	Lung squamous cell carcinoma	0.308	High	Skin	No
201	Undifferentiated pleomorphic sarcoma	0.303	Skin cutaneous melanoma	0.068	Low	Lung	No
208	Glioblastoma multiforme	0.188	Leiomyosarcoma	0.062	Low	Sarcoma	Yes
209	Thyroid carcinoma	1	Thyroid carcinoma	0.346	High	Other	Yes
211	Dedifferentiated liposarcoma	0.205	Stomach adenocarcinoma	0.074	Low	Gastrointestinal	Yes
212	Lung squamous cell carcinoma	0.576	Lung squamous cell carcinoma	0.424	High	Gynecological tract	No
223	Muscle - Skeletal	1	Muscle - Skeletal	0.676	High	Lung	No
224	Head and neck squamous cell carcinoma	0.518	Head and neck squamous cell carcinoma	0.154	High	CUP	No
227	Bladder urothelial carcinoma	0.299	Bladder urothelial carcinoma	0.204	Moderate	Lung	No
229	Kidney renal clear cell carcinoma	0.785	Kidney renal clear cell carcinoma	0.13	High	Kidney	Yes
231	Stomach adenocarcinoma	0.403	Bladder urothelial carcinoma	0.204	Low	CUP	No
237	Mesothelioma	0.601	Adipose - Visceral (Omentum)	0.094	Moderate	Stomach	No
241	Artery - Tibial	0.21	Adipose - Visceral (Omentum)	0.074	Low	CUP	No
244	Breast invasive carcinoma	1	Breast invasive carcinoma	0.544	High	Breast	Yes
247	Lung squamous cell carcinoma	0.913	Lung squamous cell carcinoma	0.396	High	Lung	Yes
248	Esophageal carcinoma	0.605	Esophageal carcinoma	0.184	High	Skin	No
249	Whole blood	1	Whole blood	0.724	High	CUP	No
260	Uterine corpus endometrial carcinoma	0.397	Uterine corpus endometrial carcinoma	0.06	Moderate	Urinary tract	No
266	Breast invasive carcinoma	0.214	Bladder urothelial carcinoma	0.088	Low	CUP	No
267	Liver hepatocellular carcinoma	0.506	Liver hepatocellular carcinoma	0.366	High	Biliary tract	Yes
276	Synovial sarcoma	0.321	Leiomyosarcoma	0.062	Low	Breast	No
279	Lung squamous cell carcinoma	0.379	Lung squamous cell carcinoma	0.154	Moderate	Lung	Yes
280	Colon - Sigmoid	0.404	Colon adenocarcinoma	0.094	Low	Lung	No

## Sheet: Table S5
	Final diagnoses after analyses in CUP_MTB	N (total=187)	%
	No	57	30.4813
	Yes	130	69.5187
	New diagnosis	80	42.7807
	Confirmation of suspected TOO	50	26.738
	Diagnoses after CUP_MTB	N (total=130)	%
	Gastrointestinal	29	22.3077
	Cholangiocarcinoma	11	8.46154
	Colorectal adenocarcinoma	11	8.46154
	Pancreatic adenocarcinoma	3	2.30769
	Gastric adenocarcinoma	1	0.769231
	Small intestine adenocarcinoma	1	0.769231
	Gastrointestinal carcinoma, NOS	1	0.769231
	Hepatocellular carcinoma	1	0.769231
	Lung	22	16.9231
	Lung squamous cell carcinoma	3	2.30769
	Lung adenocarcinoma	4	3.07692
	Large cell undifferentiated carcinoma	4	3.07692
	SMARCA4-deficient non-small cell lung cancer	9	6.92308
	SMARCB1/INI1-deficient primary lung carcinoma	1	0.769231
	Hepatoid adenocarcinoma of the lung	1	0.769231
	Breast	21	16.1538
	Triple negative	12	9.23077
	Luminal	5	3.84615
	HER2-positive	4	3.07692
	Kidney	19	14.6154
	Clear-cell carcinoma	5	3.84615
	Undifferentiated renal cell carcinoma	6	4.61538
	Papillary renal cell carcinoma	5	3.84615
	TFE3-rearranged	1	0.769231
	TFEB-amplified	1	0.769231
	Renal medullary carcinoma	1	0.769231
	Sarcoma	7	5.38462
	Undifferentiated pleomorphic sarcoma	1	0.769231
	Undifferentiated sarcoma	1	0.769231
	Myxoid liposarcoma	1	0.769231
	Epithelioid sarcoma	1	0.769231
	Desmoplastic small round cell tumor	1	0.769231
	Alveolar rhabdomyosarcoma	1	0.769231
	SMARCA4-deficient undifferentiated tumor	1	0.769231
	Gynecological tract	7	5.38462
	Cervical squamous cell carcinoma	2	1.53846
	Ovarian mesonephric-like adenocarcinoma	1	0.769231
	Squamous cell carcinoma arising in mature cystic teratoma of ovary	1	0.769231
	Uterine serous carcinoma	1	0.769231
	High-grade serous ovarian carcinoma	2	1.53846
	Skin	7	5.38462
	Squamous cell carcinoma of the skin	5	3.84615
	Melanoma	2	1.53846
	Urinary tract	6	4.61538
	Urothelial carcinoma	5	3.84615
	Squamous cell carcinoma of the bladder	1	0.769231
	Other	6	4.61538
	Rhabdoid meningioma	1	0.769231
	Astroblastoma	1	0.769231
	Follicular thyroid carcinoma	1	0.769231
	Poorly differentiated thyroid carcinoma	1	0.769231
	Neuroendocrine tumors	2	1.53846
	Head and Neck	4	3.07692
	Mucinous adenocarcinoma of the parotide glande	1	0.769231
	Ductal adenocarcinoma of the lacrimal sac	1	0.769231
	Undifferentiated nasopharyngeal carcinoma	1	0.769231
	Squamous cell carcinoma	1	0.769231
	Mesothelioma	2	1.53846

## Sheet: Table S6
Description of unresolved tumours population (n=57)
Patients characteristics	n=57	%
Sex
Female	31	54.386
Male	26	45.614
Age at diagnosis (years)
Median	56
Range	18-87
Risk factors
Past or active Smokers
Yes	29	50.8772
No	24
Unknown	4
Pathological alcohol use
Yes	9	15.7895
No	42
Unknown	6
Personal history of cancer
Yes	15	26.3158
No	42
ECOG Performance Status at diagnosis
ECOG PS 0-1	43	75.4386
ECOG PS 2-3	12	21.0526
Unknown	1	-
Number of different metastatic sites per patient at diagnosis
Median	2
Range	1-6
Types of metastatic sites at diagnosis
Lymph nodes	38	66.6667
Bones	19	33.3333
Lungs	15	26.3158
Liver	13	22.807
Peritoneal carcinomatosis	12	21.0526
Brain	7	12.2807
Histological types
Undifferenciated Carcinoma	23	40.3509
Adenocarcinoma	23	40.3509
Squamous Cell Carcinoma	5	8.77193
Others	6	10.5263
Molecular analysis before NatCUPMTB
Yes	38	66.6667
No	19	33.3333
Prognostic group at diagnosis according to ESMO guidelines
Favourable	0	0
Unfavourable	57	100
TOO suspected before NatCUPMTB
No	32	56.1404
Yes	25	43.8596
Gastrointestinal & biliary tract	7	12.2807
Lung	8	14.0351
Breast	3	5.26316
Kidney	1	1.75439
Gynecological tract	1	1.75439
Sarcoma	1	1.75439
Urinary tract	2	3.50877
Head and Neck	0	0
Skin	0	0
Prostate	1	1.75439
Other	1	1.75439
Number of previous treatment lines
0	16	28.0702
1	28	49.1228
2-3	10	17.5439
>3	3	5.26316

## Sheet: Table S7
Patient ID	TOO suspected before CUP_MTB_1 : detailed	Final Diagnosis in CUP_MTB_2	Final Diagnosis in CUP_MTB_2 (TOO)	Subtype	Change of diagnosis following CUP_MTB_2	Therapeutic recommendation	Treatment recommended	Recommendation category	Treatment following CUP_MTB recommendations*	Type of treatment received
1	Lung	No	CUP	NA	Yes	Not based on a suspected TOO	Unspecific treatment	Unspecific treatment	Yes	Chemotherapy
2	Gastrointestinal	Yes	Gastrointestinal	Colorectal carcinoma	No	Based on a suspected TOO	Chemotherapy	Tissue-gnostic	Yes	Chemotherapy + Targeted therapy
5	Breast	No	CUP	NA	Yes	Not based on a suspected TOO	Unspecific treatment	Unspecific treatment	Yes	Chemotherapy
6	CUP	Yes	Kidney	URC	Yes	Based on a suspected TOO	Immunotherapy	Tissue-gnostic	Yes	Immunotherapy
8	Sarcoma	Yes	Mesothelioma	Mesothelioma	Yes	Based on a suspected TOO	Chemotherapy	Tissue-gnostic	Yes	Immunotherapy
9	Gastrointestinal	Yes	Gastrointestinal	Cholangiocarcinoma	No	Based on a suspected TOO	Targeted therapy	Tissue-gnostic	No	Chemotherapy
11	Gastrointestinal	Yes	Sarcoma	Desmoplastic small round cell tumor	Yes	Based on a suspected TOO	Chemotherapy + Radiotherapy	Tissue-gnostic	Yes	Chemotherapy
12	CUP	Yes	Kidney	Clear-cell carcinoma	Yes	Based on a suspected TOO	Immunotherapy	Tissue-gnostic	No	Radiotherapy
13	CUP	Yes	Gastrointestinal	Colorectal carcinoma	Yes	Based on a suspected TOO	Targeted therapy	Tissue-gnostic	Death	Chemotherapy
14	Sarcoma	Yes	Kidney	Renal medullary carcinoma	Yes	Based on a suspected TOO	Immunotherapy	Tissue-gnostic	Yes	Chemotherapy
15	Lung	Yes	Lung	Squamous cell carcinoma	No	Based on a suspected TOO	Targeted therapy	Tissue-gnostic	Yes	Chemotherapy + Immunotherapy
16	Gastrointestinal	Yes	Gastrointestinal	Pancreatic adenocarcinoma	No	Based on a suspected TOO	Chemotherapy	Tissue-gnostic	Yes	Chemotherapy
18	Lung	Yes	Lung	Large cell undifferentiated carcinoma	No	Based on a suspected TOO	Immunotherapy	Tissue-gnostic	Yes	Immunotherapy
20	CUP	No	CUP	NA	No	Not based on a suspected TOO	Chemotherapy + Immunotherapy	Tissue-agnostic	Yes	Chemotherapy
21	CUP	Yes	Sarcoma	SMARCA4-deficient undifferentiated sarcoma	Yes	Based on a suspected TOO	Immunotherapy	Tissue-gnostic	Unknown	Unknown
22	Breast	Yes	Breast	Triple negative	No	Not based on a suspected TOO	Immunotherapy + Targeted therapy	Tissue-agnostic	Yes	Chemotherapy + Immunotherapy
23	CUP	Yes	Sarcoma	Myxoid liposarcoma	Yes	Based on a suspected TOO	Chemotherapy	Tissue-gnostic	Yes	Chemotherapy
24	CUP	No	CUP	NA	No	Not based on a suspected TOO	Unspecific treatment	Unspecific treatment	Death	Chemotherapy
26	CUP	Yes	Urinary tract	Urothelial carcinoma	Yes	Based on a suspected TOO	Chemotherapy + Immunotherapy	Tissue-gnostic	Yes	Immunotherapy
27	Kidney	Yes	Kidney	Papillary renal cell carcinoma	No	Based on a suspected TOO	Immunotherapy	Tissue-gnostic	Yes	Targeted therapy
28	Gastrointestinal	Yes	Gastrointestinal	Cholangiocarcinoma	No	Based on a suspected TOO	Chemotherapy	Tissue-gnostic	Yes	Chemotherapy
32	Gynecological tract	Yes	Gynecological tract	Ovarian mesonephric-like adenocarcinoma	No	Based on a suspected TOO	Chemotherapy	Tissue-gnostic	Yes	Chemotherapy
33	CUP	No	CUP	NA	No	Not based on a suspected TOO	Unspecific treatment	Unspecific treatment	Yes	Chemotherapy
34	Kidney	Yes	Gastrointestinal	Cholangiocarcinoma	Yes	Based on a suspected TOO	Immunotherapy	Tissue-gnostic	Yes	Targeted therapy
36	Kidney	Yes	Urinary tract	Urothelial carcinoma	Yes	Based on a suspected TOO	Chemotherapy + Immunotherapy	Tissue-gnostic	Yes	Chemotherapy + Immunotherapy
37	CUP	Yes	Skin	Squamous cell carcinoma	Yes	Based on a suspected TOO	Immunotherapy	Tissue-gnostic	Yes	Chemotherapy
39	Gastrointestinal	Yes	Urinary tract	Urothelial carcinoma	Yes	Not based on a suspected TOO	Unspecific treatment	Unspecific treatment	Death	Death
40	CUP	Yes	Gastrointestinal	Cholangiocarcinoma	Yes	Not based on a suspected TOO	Targeted therapy	Tissue-agnostic	Death	Chemotherapy
41	Kidney	Yes	Mesothelioma	Mesothelioma	Yes	Based on a suspected TOO	Immunotherapy	Tissue-gnostic	Yes	Chemotherapy
42	Gastrointestinal	Yes	Gastrointestinal	Colorectal carcinoma	No	Based on a suspected TOO	Chemotherapy	Tissue-gnostic	Yes	Chemotherapy
44	CUP	No	CUP	NA	No	Not based on a suspected TOO	Unspecific treatment	Unspecific treatment	Yes	Chemotherapy + Immunotherapy
45	CUP	No	CUP	NA	No	Not based on a suspected TOO	Unspecific treatment	Unspecific treatment	Yes	Chemotherapy + Immunotherapy
46	CUP	Yes	Kidney	URC	Yes	Based on a suspected TOO	Immunotherapy	Tissue-gnostic	Yes	Chemotherapy + Immunotherapy
47	CUP	No	CUP	NA	No	Not based on a suspected TOO	Unspecific treatment	Unspecific treatment	Yes	Chemotherapy
48	CUP	No	CUP	NA	No	Not based on a suspected TOO	Unspecific treatment	Unspecific treatment	Yes	Chemotherapy
49	CUP	No	CUP	NA	No	Not based on a suspected TOO	Unspecific treatment	Unspecific treatment	Yes	Chemotherapy
52	Gynecological tract	Yes	Gynecological tract	Cervical squamous cell carcinoma	No	Based on a suspected TOO	Chemotherapy + Immunotherapy	Tissue-gnostic	No	Chemotherapy
53	Lung	No	CUP	NA	Yes	Not based on a suspected TOO	Unspecific treatment	Unspecific treatment	Death	Chemotherapy
54	CUP	Yes	Lung	Hepatoid adenocarcinoma	Yes	Based on a suspected TOO	Chemotherapy + Immunotherapy	Tissue-gnostic	No	Surgery
55	CUP	No	CUP	NA	No	Not based on a suspected TOO	Unspecific treatment	Unspecific treatment	Yes	Chemotherapy
58	Lung	Yes	Lung	Large cell undifferentiated carcinoma	No	Based on a suspected TOO	Immunotherapy	Tissue-gnostic	Death	Chemotherapy + Radiotherapy
59	CUP	Yes	Kidney	Papillary renal cell carcinoma	Yes	Based on a suspected TOO	Targeted therapy	Tissue-gnostic	Yes	Targeted therapy
60	CUP	Yes	Gastrointestinal	Cholangiocarcinoma	Yes	Based on a suspected TOO	Chemotherapy	Tissue-gnostic	Yes	Chemotherapy
61	Gastrointestinal	No	CUP	NA	Yes	Not based on a suspected TOO	Unspecific treatment	Unspecific treatment	Yes	Immunotherapy
62	Kidney	No	CUP	NA	Yes	Not based on a suspected TOO	Targeted therapy	Tissue-agnostic	Unknown	Immunotherapy + Targeted therapy
63	Gastrointestinal	No	CUP	NA	Yes	Not based on a suspected TOO	Unspecific treatment	Unspecific treatment	Yes	Chemotherapy + Immunotherapy
65	Gynecological tract	Yes	Gynecological tract	Cervical squamous cell carcinoma	No	Based on a suspected TOO	Chemotherapy	Tissue-gnostic	Death	Chemotherapy + Targeted therapy
66	CUP	Yes	Lung	SMARCA4-deficient non-small cell lung cancer	Yes	Based on a suspected TOO	Immunotherapy + Targeted therapy	Tissue-gnostic	Yes	Chemotherapy
67	Kidney	Yes	Kidney	Clear-cell carcinoma	No	Based on a suspected TOO	Immunotherapy + Targeted therapy	Tissue-gnostic	Yes	Immunotherapy + Targeted therapy
68	Kidney	Yes	Kidney	TFEB-amplified carcinoma	No	Based on a suspected TOO	Immunotherapy + Targeted therapy	Tissue-gnostic	Yes	Immunotherapy
69	Gastrointestinal	No	CUP	NA	Yes	Not based on a suspected TOO	Unspecific treatment	Unspecific treatment	Death	Chemotherapy
70	CUP	No	CUP	NA	No	Not based on a suspected TOO	Unspecific treatment	Unspecific treatment	Yes	Immunotherapy
72	CUP	Yes	Urinary tract	Squamous cell carcinoma of the bladder	Yes	Based on a suspected TOO	Targeted therapy	Tissue-gnostic	Yes	Chemotherapy + Immunotherapy
73	CUP	No	CUP	NA	No	Not based on a suspected TOO	Unspecific treatment	Unspecific treatment	Yes	Surgery
75	Other	No	CUP	NA	Yes	Not based on a suspected TOO	Unspecific treatment	Unspecific treatment	Death	Immunotherapy
77	Kidney	Yes	Kidney	Clear-cell carcinoma	No	Based on a suspected TOO	Immunotherapy + Targeted therapy	Tissue-gnostic	Yes	Immunotherapy + Targeted therapy
78	CUP	Yes	Head and Neck	Mucinous adenocarcinoma of the parotid gland	Yes	Based on a suspected TOO	Chemotherapy	Tissue-gnostic	Yes	Chemotherapy
80	Breast	Yes	Breast	Triple negative	No	Based on a suspected TOO	Chemotherapy + Radiotherapy	Tissue-gnostic	Yes	Chemotherapy
83	Breast	Yes	Breast	Luminal	No	Based on a suspected TOO	hormone therapy	Tissue-gnostic	Yes	Targeted therapy
88	Gastrointestinal	No	CUP	NA	Yes	Not based on a suspected TOO	Unspecific treatment	Unspecific treatment	Death	Chemotherapy
89	Gynecological tract	Yes	Gynecological tract	Squamous cell carcinoma arising in mature cystic teratoma of ovary	No	Based on a suspected TOO	Chemotherapy	Tissue-gnostic	Yes	Chemotherapy
90	Lung	Yes	Lung	Squamous cell carcinoma	No	Based on a suspected TOO	Immunotherapy	Tissue-gnostic	Yes	Targeted therapy
91	Breast	Yes	Breast	Triple negative	No	Based on a suspected TOO	Immunotherapy	Tissue-gnostic	Death	Chemotherapy + Immunotherapy
92	Urinary tract	Yes	Kidney	Papillary renal cell carcinoma	Yes	Based on a suspected TOO	Immunotherapy	Tissue-gnostic	Yes	Chemotherapy
96	Breast	Yes	Breast	Luminal	No	Based on a suspected TOO	hormone therapy	Tissue-gnostic	Yes	Targeted therapy
98	Kidney	Yes	Kidney	URC	No	Based on a suspected TOO	Immunotherapy	Tissue-gnostic	Yes	Immunotherapy
99	Breast	Yes	Breast	Triple negative	No	Based on a suspected TOO	Chemotherapy	Tissue-gnostic	Yes	Chemotherapy
103	CUP	Yes	Head and Neck	Ductal adenocarcinoma of the lacrimal sac	Yes	Based on a suspected TOO	Chemotherapy	Tissue-gnostic	Yes	Chemotherapy
104	CUP	Yes	Breast	Luminal	Yes	Based on a suspected TOO	Chemotherapy + Immunotherapy	Tissue-gnostic	Yes	Chemotherapy + Immunotherapy
106	Lung	Yes	Sarcoma	Epithelioid sarcoma	Yes	Based on a suspected TOO	Immunotherapy + Targeted therapy	Tissue-gnostic	Yes	Chemotherapy
108	CUP	No	CUP	NA	No	Not based on a suspected TOO	Unspecific treatment	Unspecific treatment	Yes	Chemotherapy
109	Breast	Yes	Breast	Triple negative	No	Based on a suspected TOO	Immunotherapy + Targeted therapy	Tissue-gnostic	Yes	Chemotherapy + Immunotherapy
110	Sarcoma	Yes	Other	Rhabdoid meningioma	Yes	Based on a suspected TOO	Chemotherapy + Radiotherapy	Tissue-gnostic	Yes	Chemotherapy
111	Gastrointestinal	Yes	Gastrointestinal	Colorectal carcinoma	No	Not based on a suspected TOO	Unspecific treatment	Unspecific treatment	Yes	Chemotherapy
112	Urinary tract	Yes	Head and Neck	SMARCA4-deficient non-small cell lung cancer	Yes	Based on a suspected TOO	Chemotherapy + Immunotherapy	Tissue-gnostic	No	Chemotherapy + Radiotherapy
114	CUP	No	CUP	NA	No	Not based on a suspected TOO	Unspecific treatment	Unspecific treatment	Yes	Chemotherapy
116	Lung	No	CUP	NA	Yes	Not based on a suspected TOO	Immunotherapy	Tissue-agnostic	Unknown	Radiotherapy
117	CUP	Yes	Urinary tract	Urothelial carcinoma	Yes	Not based on a suspected TOO	Immunotherapy	Tissue-agnostic	No	Chemotherapy
118	CUP	Yes	Breast	Luminal	Yes	Not based on a suspected TOO	Targeted therapy	Tissue-agnostic	No	Chemotherapy
119	Lung	Yes	Lung	Large cell undifferentiated carcinoma	No	Based on a suspected TOO	Chemotherapy + Immunotherapy	Tissue-gnostic	Yes	Chemotherapy + Immunotherapy
120	Prostate	No	CUP	NA	Yes	Not based on a suspected TOO	Immunotherapy	Tissue-agnostic	Death	Chemotherapy
121	CUP	No	CUP	NA	No	Not based on a suspected TOO	Unspecific treatment	Unspecific treatment	Yes	Chemotherapy
122	CUP	Yes	Skin	Squamous cell carcinoma	Yes	Based on a suspected TOO	Immunotherapy	Tissue-gnostic	Yes	Chemotherapy + Immunotherapy
123	Gastrointestinal	Yes	Gastrointestinal	Pancreatic adenocarcinoma	No	Based on a suspected TOO	Immunotherapy	Tissue-gnostic	Yes	Chemotherapy
124	Gastrointestinal	Yes	Breast	Triple negative	Yes	Based on a suspected TOO	Chemotherapy + Immunotherapy	Tissue-gnostic	Yes	Chemotherapy
127	CUP	Yes	Other	Astroblastoma	Yes	Based on a suspected TOO	Radiotherapy	Tissue-gnostic	Yes	Radiotherapy
129	Lung	Yes	Lung	SMARCA4-deficient non-small cell lung cancer	No	Based on a suspected TOO	Chemotherapy + Immunotherapy	Tissue-gnostic	Yes	Chemotherapy + Immunotherapy
130	CUP	Yes	Gastrointestinal	Small intestine adenocarcinoma	Yes	Based on a suspected TOO	Chemotherapy	Tissue-gnostic	No	Chemotherapy
131	Gastrointestinal	Yes	Gastrointestinal	Cholangiocarcinoma	No	Based on a suspected TOO	Targeted therapy	Tissue-gnostic	No	Chemotherapy
132	CUP	Yes	Breast	Triple negative	Yes	Based on a suspected TOO	Targeted therapy	Tissue-gnostic	No	Chemotherapy
134	Lung	Yes	Gastrointestinal	Cholangiocarcinoma	Yes	Based on a suspected TOO	Chemotherapy + Immunotherapy	Tissue-gnostic	Yes	Chemotherapy
135	CUP	Yes	Gastrointestinal	Hepatocellular carcinoma	Yes	Based on a suspected TOO	Immunotherapy	Tissue-gnostic	Yes	Chemotherapy
137	Gastrointestinal	Yes	Breast	Triple negative	Yes	Based on a suspected TOO	Chemotherapy	Tissue-gnostic	Yes	Chemotherapy
138	CUP	Yes	Gynecological tract	Uterine serous carcinoma	Yes	Based on a suspected TOO	Targeted therapy	Tissue-gnostic	Yes	Targeted therapy
139	Lung	Yes	Lung	SMARCA4-deficient non-small cell lung cancer	No	Based on a suspected TOO	Chemotherapy + Immunotherapy	Tissue-gnostic	Unknown	Chemotherapy
140	CUP	Yes	Gastrointestinal	Digestive carcinoma NOS	Yes	Based on a suspected TOO	Chemotherapy	Tissue-gnostic	Yes	Immunotherapy
141	CUP	No	CUP	NA	No	Not based on a suspected TOO	Unspecific treatment	Unspecific treatment	Unknown	Unknown
142	CUP	Yes	Breast	HER2-positive	Yes	Based on a suspected TOO	Chemotherapy	Tissue-gnostic	Yes	Chemotherapy
143	CUP	No	CUP	NA	No	Not based on a suspected TOO	Unspecific treatment	Unspecific treatment	Yes	Chemotherapy
148	CUP	No	CUP	NA	No	Not based on a suspected TOO	Unspecific treatment	Unspecific treatment	Yes	Chemotherapy
149	CUP	No	CUP	NA	No	Not based on a suspected TOO	Unspecific treatment	Unspecific treatment	Yes	Chemotherapy + Immunotherapy
150	CUP	No	CUP	NA	No	Not based on a suspected TOO	Unspecific treatment	Unspecific treatment	Yes	Chemotherapy
151	CUP	Yes	Kidney	TFE3-rearranged carcinoma	Yes	Based on a suspected TOO	Immunotherapy + Targeted therapy	Tissue-gnostic	Yes	Immunotherapy
152	CUP	Yes	Gastrointestinal	Colorectal carcinoma	Yes	Based on a suspected TOO	Chemotherapy + Immunotherapy	Tissue-gnostic	Yes	Chemotherapy
154	CUP	Yes	Lung	SMARCB1/INI1-deficient carcinoma	Yes	Based on a suspected TOO	Immunotherapy	Tissue-gnostic	Yes	Immunotherapy
155	Lung	No	CUP	NA	Yes	Not based on a suspected TOO	Unspecific treatment	Unspecific treatment	Yes	Chemotherapy + Immunotherapy
157	Gastrointestinal	Yes	Gastrointestinal	Pancreatic adenocarcinoma	No	Based on a suspected TOO	Chemotherapy	Tissue-gnostic	Yes	Chemotherapy
160	CUP	Yes	Other	Follicular thyroid carcinoma	Yes	Based on a suspected TOO	Targeted therapy	Tissue-gnostic	No	Chemotherapy + Immunotherapy
162	Breast	Yes	Breast	Luminal	No	Based on a suspected TOO	Chemotherapy + Immunotherapy	Tissue-gnostic	Yes	Chemotherapy
163	Breast	Yes	Lung	Adenocarcinoma	Yes	Based on a suspected TOO	Targeted therapy	Tissue-gnostic	No	Chemotherapy + Immunotherapy
165	Lung	No	CUP	NA	Yes	Not based on a suspected TOO	Unspecific treatment	Unspecific treatment	Yes	Chemotherapy + Immunotherapy
167	CUP	No	CUP	NA	No	Not based on a suspected TOO	Unspecific treatment	Unspecific treatment	Yes	Radiotherapy
168	Breast	No	CUP	NA	Yes	Not based on a suspected TOO	Unspecific treatment	Unspecific treatment	Yes	Radiotherapy
169	Gastrointestinal	Yes	Sarcoma	Undifferentiated sarcoma	Yes	Based on a suspected TOO	Chemotherapy	Tissue-gnostic	Yes	Chemotherapy
171	CUP	Yes	Kidney	URC	Yes	Based on a suspected TOO	Immunotherapy	Tissue-gnostic	Yes	Immunotherapy
172	Head and Neck	Yes	Head and Neck	Squamous cell carcinoma	No	Not based on a suspected TOO	Immunotherapy	Tissue-agnostic	Yes	Immunotherapy
173	Gastrointestinal	Yes	Gastrointestinal	Cholangiocarcinoma	No	Not based on a suspected TOO	Targeted therapy	Tissue-agnostic	Unknown	Chemotherapy
174	CUP	No	CUP	NA	No	Not based on a suspected TOO	Unspecific treatment	Unspecific treatment	Yes	Chemotherapy + Immunotherapy
176	Gastrointestinal	No	CUP	NA	Yes	Not based on a suspected TOO	Unspecific treatment	Unspecific treatment	Yes	Immunotherapy
177	CUP	No	CUP	NA	No	Not based on a suspected TOO	Unspecific treatment	Unspecific treatment	Unknown	Unknown
178	Kidney	Yes	Kidney	Clear-cell carcinoma	No	Based on a suspected TOO	Targeted therapy	Tissue-gnostic	No	Immunotherapy
181	CUP	No	CUP	NA	No	Not based on a suspected TOO	Unspecific treatment	Unspecific treatment	Yes	Chemotherapy
183	Kidney	Yes	Kidney	Papillary renal cell carcinoma	No	Based on a suspected TOO	Immunotherapy	Tissue-gnostic	Yes	Immunotherapy
186	Lung	Yes	Lung	Adenocarcinoma	No	Based on a suspected TOO	Chemotherapy + Immunotherapy	Tissue-gnostic	Yes	Chemotherapy + Immunotherapy
188	CUP	Yes	Lung	SMARCA4-deficient non-small cell lung cancer	Yes	Based on a suspected TOO	Immunotherapy	Tissue-gnostic	Yes	Chemotherapy + Immunotherapy
192	CUP	No	CUP	NA	No	Not based on a suspected TOO	Chemotherapy + Targeted therapy	Tissue-agnostic	Yes	Chemotherapy
196	Skin	Yes	Breast	HER2-positive	Yes	Based on a suspected TOO	Immunotherapy + Targeted therapy	Tissue-gnostic	Unknown	Unknown
198	CUP	Yes	Gynecological tract	High-grade serous ovarian carcinoma	Yes	Not based on a suspected TOO	Targeted therapy	Tissue-agnostic	Unknown	Unknown
199	CUP	Yes	Skin	Squamous cell carcinoma	Yes	Based on a suspected TOO	Targeted therapy	Tissue-gnostic	Unknown	Unknown
202	CUP	Yes	Gastrointestinal	Colorectal carcinoma	Yes	Not based on a suspected TOO	Immunotherapy + Targeted therapy	Tissue-agnostic	Unknown	Chemotherapy
204	CUP	Yes	Gastrointestinal	Colorectal carcinoma	Yes	Based on a suspected TOO	Chemotherapy + Targeted therapy	Tissue-gnostic	Yes	Chemotherapy + Targeted therapy
208	Lung	Yes	Sarcoma	Alveolar rhabdomyosarcoma	Yes	Based on a suspected TOO	Chemotherapy	Tissue-gnostic	Yes	Chemotherapy
209	CUP	Yes	Other	Poorly differentiated thyroid carcinoma	Yes	Based on a suspected TOO	Targeted therapy	Tissue-gnostic	Yes	Chemotherapy
211	CUP	Yes	Gastrointestinal	Gastric adenocarcinoma	Yes	Based on a suspected TOO	Chemotherapy	Tissue-gnostic	Unknown	Unknown
212	Gynecological tract	Yes	Gynecological tract	High-grade serous ovarian carcinoma	No	Based on a suspected TOO	Chemotherapy + Immunotherapy	Tissue-gnostic	Yes	Chemotherapy + Immunotherapy
216	Gastrointestinal	No	CUP	NA	Yes	Not based on a suspected TOO	Unspecific treatment	Unspecific treatment	Yes	Chemotherapy + Immunotherapy
217	CUP	Yes	Breast	Triple negative	Yes	Not based on a suspected TOO	Targeted therapy	Tissue-agnostic	Unknown	hormone therapy
223	CUP	Yes	Lung	Adenocarcinoma	Yes	Based on a suspected TOO	Chemotherapy + Immunotherapy	Tissue-gnostic	No	Chemotherapy
224	CUP	No	CUP	NA	No	Not based on a suspected TOO	Unspecific treatment	Unspecific treatment	Yes	Radiotherapy
227	CUP	Yes	Lung	Large cell undifferentiated carcinoma	Yes	Based on a suspected TOO	Chemotherapy + Immunotherapy	Tissue-gnostic	No	Chemotherapy
229	CUP	Yes	Kidney	Clear-cell carcinoma	Yes	Based on a suspected TOO	Chemotherapy + Targeted therapy	Tissue-gnostic	Yes	Chemotherapy + Immunotherapy
234	CUP	Yes	Lung	SMARCA4-deficient non-small cell lung cancer	Yes	Based on a suspected TOO	Chemotherapy + Immunotherapy	Tissue-gnostic	Unknown	Unknown
237	Other	Yes	Other	Neuroendocrine tumor	No	Based on a suspected TOO	Chemotherapy	Tissue-gnostic	Yes	Chemotherapy
241	CUP	No	CUP	NA	No	Not based on a suspected TOO	Unspecific treatment	Unspecific treatment	Yes	Chemotherapy + Immunotherapy
242	Gastrointestinal	Yes	Gastrointestinal	Colorectal carcinoma	No	Based on a suspected TOO	Chemotherapy	Tissue-gnostic	Yes	Chemotherapy
243	CUP	Yes	Breast	HER2-positive	Yes	Based on a suspected TOO	Surgery	Tissue-gnostic	Unknown	Unknown
244	CUP	Yes	Breast	HER2-positive	Yes	Based on a suspected TOO	Chemotherapy + Targeted therapy	Tissue-gnostic	Yes	Chemotherapy
245	CUP	Yes	Breast	HER2	Yes	Based on a suspected TOO	Chemotherapy + Targeted therapy	Tissue-gnostic	Unknown	Radiotherapy
247	CUP	Yes	Lung	Squamous cell carcinoma	Yes	Based on a suspected TOO	Chemotherapy + Immunotherapy	Tissue-gnostic	Unknown	Unknown
248	CUP	Yes	Skin	Squamous cell carcinoma	Yes	Not based on a suspected TOO	Immunotherapy	Tissue-agnostic	Yes	Immunotherapy
249	CUP	No	CUP	NA	No	Not based on a suspected TOO	Unspecific treatment	Unspecific treatment	Unknown	Unknown
252	CUP	Yes	Skin	Melanoma	Yes	Based on a suspected TOO	Immunotherapy	Tissue-gnostic	Unknown	Chemotherapy + Immunotherapy
260	CUP	Yes	Urinary tract	Urothelial carcinoma	Yes	Not based on a suspected TOO	Targeted therapy	Tissue-agnostic	No	Chemotherapy + Immunotherapy
266	Gastrointestinal	No	CUP	NA	Yes	Not based on a suspected TOO	Unspecific treatment	Unspecific treatment	Yes	Chemotherapy
267	Gynecological tract	Yes	Gastrointestinal	Cholangiocarcinoma	Yes	Based on a suspected TOO	Chemotherapy + Immunotherapy	Tissue-gnostic	Yes	Chemotherapy
269	CUP	Yes	Skin	Squamous cell carcinoma	Yes	Not based on a suspected TOO	Targeted therapy	Tissue-agnostic	Unknown	Unknown
273	Urinary tract	No	CUP	NA	Yes	Not based on a suspected TOO	Targeted therapy	Tissue-agnostic	Death	Chemotherapy + Immunotherapy
274	CUP	Yes	Kidney	Papillary renal cell carcinoma	Yes	Based on a suspected TOO	Immunotherapy + Targeted therapy	Tissue-gnostic	Yes	Immunotherapy + Targeted therapy
276	Skin	Yes	Breast	Triple negative	Yes	Not based on a suspected TOO	Unspecific treatment	Unspecific treatment	Yes	Chemotherapy
279	Lung	Yes	Other	Neuroendocrine tumor	Yes	Based on a suspected TOO	Chemotherapy + Immunotherapy	Tissue-gnostic	Yes	Chemotherapy + Immunotherapy
280	CUP	Yes	Lung	SMARCA4-deficient non-small cell lung cancer	Yes	Based on a suspected TOO	Targeted therapy	Tissue-gnostic	Unknown	Unknown
283	Gastrointestinal	Yes	Gastrointestinal	Cholangiocarcinoma	No	Based on a suspected TOO	Chemotherapy	Tissue-gnostic	Yes	Chemotherapy
284	Gastrointestinal	Yes	Gastrointestinal	Colorectal carcinoma	No	Based on a suspected TOO	Chemotherapy + Targeted therapy	Tissue-gnostic	No	Chemotherapy

## Sheet: Table S8
Dependent: Surv(TTDeath/30.4375,death)		all	HR (univariable)	HR (multivariable)
Type of Center	CCR	118 (48.0)	-	-
	PI	16 (6.5)	0.86 (0.39-1.87, p=0.698)	0.77 (0.34-1.76, p=0.535)
	RUH	112 (45.5)	0.73 (0.52-1.02, p=0.066)	0.68 (0.47-0.99, p=0.046)
Time to MTB1 (log)	Mean (SD)	4.5 (1.3)	0.77 (0.67-0.87, p<0.001)	0.78 (0.65-0.94, p=0.010)
Previous Treatment	0-1	181 (73.6)	-	-
	>1	65 (26.4)	0.66 (0.44-0.97, p=0.034)	1.00 (0.57-1.73, p=0.988)
Esmo group	Favourable	27 (11.0)	-	-
	Unfavourable	219 (89.0)	1.49 (0.88-2.51, p=0.136)	1.36 (0.73-2.53, p=0.334)
Gender	W	124 (50.4)	-	-
	M	122 (49.6)	1.01 (0.73-1.40, p=0.950)	0.85 (0.57-1.28, p=0.437)
Age	Mean (SD)	0.0 (1.0)	0.93 (0.79-1.09, p=0.350)	0.94 (0.77-1.14, p=0.512)
Smoking History	N	120 (48.8)	-	-
	Y	113 (45.9)	0.99 (0.71-1.39, p=0.955)	0.99 (0.66-1.48, p=0.965)
	Unknown	13 (5.3)	0.81 (0.40-1.62, p=0.546)	0.53 (0.23-1.24, p=0.144)
ECOG performance status	0-1	178 (72.4)	-	-
	2	68 (27.6)	2.09 (1.48-2.93, p<0.001)	2.28 (1.49-3.48, p<0.001)
Cancer History	N	186 (75.6)	-	-
	Y	60 (24.4)	0.82 (0.54-1.25, p=0.361)	0.87 (0.53-1.40, p=0.559)
Histological subtype	ADK	96 (39.0)	-	-
	Other	20 (8.1)	1.04 (0.55-1.98, p=0.905)	0.91 (0.45-1.82, p=0.791)
	SCC	26 (10.6)	0.71 (0.38-1.33, p=0.289)	0.79 (0.39-1.60, p=0.507)
	UC	104 (42.3)	0.95 (0.66-1.35, p=0.772)	0.88 (0.60-1.29, p=0.510)
Metastatic sites	1-2	167 (67.9)	-	-
	>2	79 (32.1)	2.00 (1.43-2.78, p<0.001)	1.12 (0.63-1.98, p=0.693)
Bone mets	N	157 (63.8)	-	-
	Y	89 (36.2)	1.46 (1.05-2.03, p=0.026)	1.30 (0.86-1.95, p=0.213)
Lung mets	N	176 (71.5)	-	-
	Y	70 (28.5)	1.62 (1.15-2.28, p=0.006)	1.50 (0.96-2.35, p=0.073)
Liver mets	N	185 (75.2)	-	-
	Y	61 (24.8)	1.51 (1.06-2.15, p=0.023)	1.20 (0.76-1.90, p=0.442)
Peritoneal mets	N	197 (80.1)	-	-
	Y	49 (19.9)	1.30 (0.89-1.90, p=0.170)	1.23 (0.78-1.94, p=0.384)
Brain mets	N	227 (92.3)	-	-
	Y	19 (7.7)	1.53 (0.88-2.67, p=0.129)	1.72 (0.90-3.30, p=0.100)
Other mets	N	166 (67.5)	-	-
	Y	80 (32.5)	1.20 (0.85-1.69, p=0.289)	0.87 (0.55-1.38, p=0.555)
Final diagnosis	Breast	20 (8.2)	-	-
	CUP	54 (22.0)	1.85 (0.90-3.83, p=0.096)	1.54 (0.69-3.45, p=0.289)
	Gastrointestinal	29 (11.8)	1.79 (0.82-3.90, p=0.141)	1.38 (0.58-3.32, p=0.467)
	Kidney	19 (7.8)	0.84 (0.33-2.12, p=0.711)	0.76 (0.27-2.09, p=0.591)
	Lung	18 (7.3)	0.82 (0.29-2.30, p=0.701)	0.76 (0.26-2.26, p=0.624)
	Others	38 (15.5)	1.40 (0.65-3.01, p=0.393)	0.89 (0.37-2.14, p=0.798)
	NA (no MTB2)	67 (27.3)	2.21 (1.06-4.62, p=0.036)	1.82 (0.79-4.17, p=0.159)
